# Supplementary material for: SP3-induced Timeless transcription contributes to cell growth of lung adenocarcinoma cells
Source: PLoS One. 2024 Feb 14;19(2):e0298295. doi: 10.1371/journal.pone.0298295 (PMC10866488; doi:10.1371/journal.pone.0298295)
Supplement: S2 Table — (XLSX) [file pone.0298295.s004.xlsx]

## Sheet: Sheet1
S2 Table. The identified proteins based on the biotin-labeled sequences P0, P1, P2, and P3
Beads	P1	P2	P3	P0
OGT	UTP6	POLR2E	DHX35	AHCYL1
RPL7L1	ANXA5	TMTC3	EPS15	GNB1
BAZ2A	NAA25	OGDH	ASH2L	PIN4
NMT1	NCAPG	SMCHD1	RERE	ADAM10
EXOC1	GNAI2	PPFIA1	BCKDHA	TPR
POGZ	ALDH2	PCF11	CISD1	SMC2
NELFA	ZC3H13	PAXBP1	CDC23	CHD6
LUZP1	BCKDHA	PLEKHA7	ATP2A2	ADNP
GPATCH4	SARG	NIPSNAP1	MAP7D1	EXOC7
SOGA1	TOMM70	SHANK2	RPA1	PRSS1
ACTA1	HSPA12A	IBTK	TRIOBP	VCL
KPNA2	CACTIN	GPX1	ZNF451	PAIP1
SUPV3L1	KRT78	DNTTIP1	MED12	NCALD
PSMC3	AHDC1	NHP2	PMS2	SUFU
SEC16A	INTS14	NOMO2	ITCH	ITGB4
MAK16	CLPTM1L	TMEM41B	THYN1	CHRAC1
SMPD4	HSPG2	ABCC1	TP53BP1	RAB11FIP2
NQO1	SMG8	FOCAD	IRF2BP2	IKBIP
CSNK2B	PCED1A	SFSWAP	ARL6IP4	CHTOP
INTS11	ZBTB25	CEPT1	NSMCE3	SLC16A3
SUGP1	PEF1	CSTF2	PDIA4	NT5E
INTS1	INO80D	PRMT5	PRMT5	ZBED6
NOB1	ARHGAP17	ZKSCAN1	SEC63	DSG1
ADD1	ZBED6	PHAX	ZBED1	RRP1
CWF19L1	YES1	GMPS	RPL19	MTA1
MIDEAS	SMC4	INTS11	DSC1	HSDL2
EIF5	MRPS17	CNOT3	PECR	KCTD18
SPG7	USP6NL	ARL6IP5	ECH1	EXOSC2
NSD3	SP1	UTP3	GPI	SNRPG
XRN1	EIF3K	GPI	CDKN2AIP	PRSS23
EXOC5	TXNDC5	NAA40	PREB	SPATS2L
ATP1A2	MT-ND1	HDAC6	SRFBP1	TP53BP1
LDHB	CBX4	MRPL45	NDUFA12	PSME1
HSDL2	SHANK2	CEP89	KDM2A	RHOT1
VMP1	BAG2	ANXA5	LAMB3	PDIA4
POP4	TBC1D10B	AP2M1	NDUFB3	AHDC1
VPS28	ZNF579	PPAN	SH3KBP1	FERMT2
MCM3	LSM6	DOCK5	UQCRQ	WDR18
AIFM2	MRPL17	PDLIM1	ZNF512	RARS1
MIOS	SERPINH1	SEC24B	SOAT1	STAT1
ANAPC5	GDI2	NRF1	RUNX1	ANP32A
CSK	CHCHD3	MEGF8	TUSC3	TMEM205
PARP9	PECR	CDC23	ZNF691	SLC25A12
ACTC1	PSMD6	CSK	NR2C2	DDX55
EMC8	RAI1	VPS41	EPHA2	INO80
EIF4G3	INTS11	WEE1	SNX33	PSMC1
YARS2	CDK7	CSNK2B	RAD21	BYSL
EML4	ATP6V1E1	PARP9	GTF3C1	DNAJC13
ATRX	ELK3	MRPL11	INTS4	MT-ND2
ZBTB7A	URI1	EPHA2	TMA16	CNOT1
LRGUK	SREK1	NT5E	SAP130	MED1
LTV1	EPB41L4B	ZBTB25	JRKL	CSTF2
FNBP1L	PHF3	INPP4A	ARL6IP5	COL5A2
LCN1	DOCK9	HDGFL2	CHD1L	UTP3
ANAPC1	DDX3Y	VPS45	ERCC5	SP3
PNPLA6	POLDIP2	CHD1	MAGOH	GRB7
EIF4A2	PSME1	PPP1R9B	PAXBP1	CLTCL1
PECR	SKP1	HTATSF1	CCT2	PRDX5
PTCD3	ZBED1	SRFBP1	ECI2	MOV10
C8orf33	DPY19L1	CUL1	MICAL3	SLC9A3R2
HDGFL3	B3GAT3	APOBEC3C	GPKOW	IMP4
HOXB8	AHCYL1	GLYR1	UTP6	EIF5
CBX5	TCF7L2	CDC27	PSMD12	SH3BP4
SMARCAD1	OPA1	FGF2	ANKLE2	HMG20B
CUL1	PPP1R9B	SMAD3	ZNF579	MED15
NDUFB4	MBOAT7	EXOC2	GRB7	AQR
TUBB4A	SQSTM1	UIMC1	PIKFYVE	CSNK1A1
ERLIN2	ALDH3A1	CHTF18	FKBP11	RPP25L
LMNB2	SRP19	ACAD9	EMC7	QKI
ANAPC4	RNASEL	ANAPC4	SLC25A19	POP1
UTP3	RPP25L	PHC2	WDR61	THYN1
LTF	ATF1	MYO15B	PCF11	NPM3
TRIM47	ITCH	PHF3	ANP32E	AKR1C3
FOCAD	MID1	HEATR1	CWF19L1	CD109
RNASEL	PATL1	SRSF11	ZNF8	VRK2
PLD2	KDM1B	GNL3L	TUBA1C	XPC
RAPGEF2	RHPN2	ZNF292	TPI1	WDR61
HEATR3	ALKBH5	DNAJC10	EHHADH	PSMD12
DPM1	EIF3H	CNOT9	APP	INTS14
HSPG2	ACOT8	CDK7	ARF3	DTD1
MED1	PSMD2	AKAP17A	FLII	PACSIN3
SREK1	METAP2	PDCD4	ESRRA	GRAMD1A
EIF3J	PSMA2	FLOT2	POR	LARP7
PDIA6	LANCL1	CFAP20	SRPRB	GLI2
CDKN2AIP	TMED2	NDUFA6	AKAP1	SLC25A13
WIZ	DAPK1	EIF6	RPP25L	L3MBTL3
NEDD8	PSMA7	LUC7L	UTP3	CDK7
CDK7	GALNT14	ARRB2	SAP30BP	GNL3L
APOOL	DTD1	APMAP	GALNT2	PHAX
RMDN3	INPP4A	PSMA2	FLG	CSDE1
CNKSR2	DHRS3	KNOP1	CHD6	SLC25A17
ITGB4	PSMC1	DHX35	MAFF	DYNC1LI2
VPS11	PALS2	TMEM214	PDK3	POLDIP2
NUP210	IRF2BP2	CSTF1	MED15	PIP
SAMD4B	PRMT5	H1-10	PHF3	GALNT2
RAB11A	TCF25	ITGB4	VASP	SRP72
TMEM97	UBXN4	SMARCAD1	P4HB	OSTC
BABAM2	ANXA4	VRK2	TRIM3	ABCG2
MDN1	MRPS26	APOOL	PLCD3	PHF3
SENP3	ANAPC4	DECR2	SEC24B	ORC5
XAB2	DYNC1I2	ZBTB43	HIP1	RAI1
AGPAT2	SEC62	EIF4E	ZNF592	RAP2B
DNAJC13	FHOD1	SMARCE1	FKBP8	BCKDHA
PKP2	TNS3	PHF6	COX15	PARP4
TFCP2	ZMYM4	MCM7	SUN2	LUZP1
ZC3H13	PAICS	PLEKHA5	DNMT1	PAXBP1
ACAT1	SLC25A12	ESYT2	BZW2	CHD1L
POLRMT	SLIRP	COPG1	GPC6	MYO15B
PHF3	AKAP13	GATA6	GNL3L	NDUFB3
RGL2	SIPA1L3	PLD3	FGF2	WRN
TPP1	AMIGO2	POLR2A	TRIP6	BANF1
DNAJB12	CHD7	CALR	CGGBP1	NCBP2
PPFIA1	COL5A2	EIF4ENIF1	BAZ2A	MYL6
ACBD5	DHX29	PACS1	CSNK1D	FAM162A
HBA1	HPF1	SLC22A18	PRCC	LSM2
IQGAP3	CIRBP	ACTR1A	RGPD5	STK24
SCFD1	USP9Y	SP3	CDC42	PHC2
NSUN5	PNPLA6	DHX37	ERBIN	CCDC50
EXOC7	CHAMP1	KIF22	NOB1	TMEM33
ANKLE2	STK3	AIMP2	SMC5	ABCC3
LAS1L	UBASH3A	PAM16	ARID1B	AAAS
NCBP1	ZNF768	DHX38	KDM1B	EIF4A2
RING1	CHTF18	RIF1	CHD8	YARS1
USP7	APOOL	OTUD4	STOML2	PNPT1
ADD3	EXOC5	NDUFS2	STAG1	TXNRD1
PLEKHA5	MCM7	MEN1	RAB8B	DYNC1I2
MRPS25	MRPL10	MYADM	APOOL	TNS3
NTPCR	RPRD1B	PSMD12	TUBA1B	FRG1
GPD2	MARK3	RPL19	CDC27	EPHX1
PCNP	GTF2H4	ZC3H15	RIF1	TJP3
NDUFV2	CDC42	USP7	KLF5	RIF1
NF1	BTAF1	SIPA1L3	MTCH1	TOMM70
FNBP4	SAMM50	SCFD1	ZNF24	DHX16
RCL1	ACACA	CBX1	POLR2A	S100A9
CCT3	MMTAG2	ITPR3	GDI1	JAK1
KDM2B	CSTF2T	DNM1	KARS1	ZNF362
PQBP1	HSPA4	EEF1A2	DYNC1I2	CSTF2T
CDC73	CLK4	CNOT2	CSRP2	EMC4
PURA	PIAS1	PLCB3	DYNC1LI2	B4GALT5
SPATA5	TMEM126A	XPO5	SYNPO	ELF2
DCAF13	XPO5	RTF2	CTCF	GTF2H2
ZNF512B	TERF2IP	FNDC3A	EEF1A2	KMT2A
STX5	WASHC5	RBMX2	OSBPL8	PSMD4
NR2C2	SMC6	SPATA5	CACTIN	GPATCH1
POLD1	WDR43	ABCC3	ANAPC4	TXNDC5
MED15	GOT2	ACACA	EXOC2	MAVS
MRPS35	VPS35	HADH	WDR59	MEN1
NACC1	SCFD1	ARF6	STT3A	MED24
ANP32E	BRD3	PRCC	CNOT2	SAMD4B
PAXBP1	CSTF1	CDC42	GNL2	CAVIN2
INPP4A	COPE	NOL11	NDUFB10	NME1
ZBTB7B	ANP32E	CTSD	DNMBP	RPLP1
NOL11	MOV10	TNS3	PRPF39	PCGF5
WRN	SF3B4	SLC25A4	GTF2H2	DDX52
KRT80	HSD17B12	ADAM22	ABCC3	ATXN2
CDC42BPA	BUD13	ANXA4	PAM16	NCBP3
EIF4H	VPS4B	XIAP	PNN	GNAI2
ACAD10	LARS1	KPNA3	FLOT2	PKP4
MORF4L2	EIF6	IKBIP	INTS10	KIF1C
PPP1R18	KHNYN	PRXL2A	RCN2	STK3
ATAD3B	KANK2	EMC4	DMTN	CLPTM1L
PAF1	DARS2	FRG1	NSUN5	MRPL10
SCAF4	PCF11	GTF2F2	TARS2	ALDH3A1
TTC37	VPS13A	BASP1	ZMYM4	PDCD4
ZFC3H1	GRB10	NUDT16L1	SERPINB4	EEF1A2
SRPRB	CNOT9	HOXB8	CUX1	RPLP2
ASCC1	CTBP2	RPLP1	EIF3M	BAZ2A
CBX1	PPP1R8	TRIM47	NCBP3	DSC1
BCKDHA	TPP1	ORC2	MTARC2	TRIP6
KPNA4	POLR1A	PAWR	WDR75	RAD23B
MT-ND4	RIOX1	RPA1	UBAP2	EHMT1
EXOSC8	NELFB	RPL35A	TMEM97	LPCAT4
EXOSC1	DYNLT1	IGF2BP2	MT-ND2	CEP89
SIM2	ARHGEF28	JUN	CNOT9	RPRD1A
XPO5	TRIP6	METAP2	CREB1	EIF2B4
UTP4	CXXC1	EXOSC2	NSD3	MCM3
GRB7	MORF4L2	THOC3	XRN1	HMGXB4
GPRC5A	FLII	PPIL2	ACTR5	POLR2C
FECH	PAK1IP1	INTS4	ANKRD11	GTF3C3
MRPL9	NDUFB5	EXOC7	BAZ1B	PRPF31
TNRC6B	NFIA	CTNNBL1	SLC27A4	ZNF691
USF1	PRKD2	CAV2	SEC11A	RREB1
ASH1L	DDX54	IFI16	EIF4H	EXD2
S100A9	NELFA	LPCAT1	HSPA4	GTF3C5
ACACA	CHD1	DYNC1LI1	AGO2	ANAPC4
EPB41L4B	ACSL4	CAVIN2	LPCAT4	PDIA5
RPS19BP1	NOL11	NME1	KATNAL1	NSD3
UGDH	VPS45	PINX1	NFRKB	ERBIN
CAVIN2	KASH5	EIF4A2	FECH	XRN1
TRIM26	CHMP1A	SPATS2L	IGF2R	BMS1
FGD4	MED15	NGDN	CHD1	WIZ
INTS14	NOP16	KPNA4	HEATR1	XPO1
SRBD1	GRAMD1A	LPCAT4	COL5A2	FLOT2
PSMD2	SETD1A	SF3B3	CAD	EPHA2
B3GAT3	TUBB2A	H3-7	QARS1	ATP2A2
GTF2H2	SORBS3	HMGA1	ABCD3	APOOL
POLR2H	PLEKHA7	IGF2BP1	XAB2	FNBP4
PAM16	MIA2	RPL17	ESYT2	SCAF4
MYO9A	WBP4	SNRPD3	CAVIN2	NOMO2
CSNK1A1	NCBP2	TARDBP	NCAPD2	POP7
PAWR	WASHC4	RPL11	ZNF787	CCT7
FAM91A1	IQGAP3	CHERP	GALR2	ANK3
ZW10	MGA	ZC3H4	TOP3A	PSMA8
PPP2CB	CNOT2	DDOST	HARS1	KRT9
FMNL2	HADH	SLC25A3	EIF4ENIF1	MAP1B
CP	LCN1	H2BC18	H4C1	HMGA1
CUX1	AP1B1	RPL14	ELAVL1	DDX3X
AHCTF1	PDIA4	RBM4	ALYREF	TOP2A
RPS6KB2	LLGL2	RAI14	BCLAF1	EEF1G
CAPN1	JRKL	SMU1	TOP1	CMAS
MSN	GTF2F1	DKC1	RPS18	NUMA1
SMC4	KRAS	FDXR	HBB	CALD1
RCN2	CSRP2	HACD3	RRBP1	RBM12B
NAT10	HSDL2	RFC2	RPL3	PRPF40A
RPS3A	OGDH	UQCRC2	EEF1D	RPL18
RBM14	MRPS5	FHOD1	RPN2	RACK1
HNRNPA1	CSK	MECP2	SNX9	SQOR
SPTAN1	CETN2	PRSS1	RPS5	RBM27
RPS16	RUNX1	MYH10	SNRPE	SSR1
HNRNPUL2	ACOX1	JUNB	TUBB4B	ALDH3A2
RPS4X	ZNF512	RFC4	RPL35	SNX33
DDX5	ARNTL	CD2AP	NUMA1	VPS45
RPL6	DLD	ACTR3	KRT79	TNPO1
MYO1C	PRXL2A	RRP1B	HMBOX1	CYCS
RPS25	TRIM26	ABLIM1	PRPF4B	RPS24
H3-7	USF1	ZNF148	FAM120A	SSB
SRSF9	STIM1	CCT4	YWHAZ	SERPINC1
ATP5F1B	SRC	ACOT9	WDR36	BAIAP2L1
LARP1	CPNE8	LEMD2	AATF	RPL35A
CHERP	FHL2	ABHD12	XPO1	CBX8
RPL36	CREB1	GTF2E2	G3BP2	CDK12
RPL24	UACA	SLU7	PPIL4	CS
CTNNB1	NSD3	TGFBI	EMC1	RBMS2
SYMPK	RAB1A	EIF3I	STRBP	EIF2S2
FTSJ3	AGO2	UTP14A	DHX30	CDK11A
ZFR	JUN	MDC1	AP3B1	RPS28
SNRPE	KIF22	ATP5PO	SF3A2	MAP2
NKRF	GTF2H2	AHCTF1	PLGRKT	ACTR3
TRAM1	ZDHHC5	MPG	MAGT1	KPNB1
RBM6	CHD8	CCAR2	STAU1	NUCKS1
PCBP1	CEBPG	CUX2	BMS1	PDIA6
EIF5B	SEC11A	ABCD3	PCID2	SLC25A11
RUVBL2	HARS1	EXOSC6	PGK1	PURA
MGST3	MED1	XPC	MACROH2A1	TECR
MAP4	MAPRE2	LSM4	RBM15B	EIF2AK2
HSPA5	FNBP4	BMI1	NOC2L	RAD50
ALDH1A1	PURA	BICC1	DIDO1	SMCHD1
MDH2	TFAP2B	OSBPL8	MYO1E	SMC4
AIFM1	LONP1	RBBP4	EXOSC9	KRT17
CDH2	CWF19L1	QARS1	NDUFA11	PACSIN2
OCIAD2	CAPNS1	MYO3B	HSPD1	S100A13
RBMS1	KMT2D	PIP	SEMA3C	SRRM2
BUB3	DHX9	RSRC1	EIF3F	MTCH1
ERMP1	PRKDC	PDS5B	BASP1	UGDH
NOL10	RBM14	ERMP1	RSU1	RNF2
NUFIP2	H2AC20	MOV10	CCNK	PLOD2
POLR2C	KHSRP	WDR1	ERC1	RBM45
BMS1	TJP1	MRPS7	ASCC2	RBM7
SPATS2L	CCT5	HDAC1	PFDN2	MMTAG2
ABCD3	KRT7	IMPDH2	EXOC3	NDUFV1
ATP13A1	JUP	TANC2	ZFC3H1	MSH3
RBM8A	RPL27	PSMA4	C7orf50	WDR5
LIG3	TRIP12	RNFT2	UQCRFS1P1	TADA2B
NOC3L	SNRNP70	PAK1IP1	TNS3	CBX4
NDUFA13	RPL8	RBBP7	DNAJA2	XRCC1
BAZ1B	PRPF6	ALB	ERCC2	EHD4
CYC1	NUDT21	CCDC197	USP21	ANXA6
EIF2S2	SNRNP40	HNRNPA2B1	MTA2	INTS6
RAB5C	GOLGA2	NAT10	DNM1	POLR2E
GNAS	MISP	HNRNPK	RBM4B	NOP9
EPS15L1	UQCRC2	TSR1	PPIG	ANKLE2
RBMS2	KRT31	ACTB	DSTN	ZC3H6
SEC61G	EIF4A3	ANXA2	CDC73	KPNA6
NUCKS1	SNRPE	H1-2	LACTB	DARS1
AKR1B10	FBL	HNRNPU	ZNF512B	ELMO1
TMEM126A	PUM1	HNRNPR	BABAM2	GPI
ARPC3	STON2	KRT18	LDHB	HSPA2
NME2	TUBB4B	KRT1	PTGES3	NDUFA8
RRP1	KRT19	HNRNPA3	DOCK5	HSPB1
ERCC3	RPS21	HNRNPA1	BRD3	WDR3
GPATCH8	TPM1	HNRNPC	HNRNPA2B1	MCM5
DCAF7	RBFOX2	HNRNPH3	HNRNPK	IPO7
ESF1	ENO1	HNRNPL	ANXA2	FOSB
POP1	ERGIC1	KHDRBS1	HNRNPU	NOP16
GTF3C1	EIF4G1	NONO	ACTB	ALB
TRAP1	TNS1	PARP1	NAT10	HNRNPA2B1
MYO6	TECR	FLNA	KRT18	NAT10
SPATS2	CSDE1	PRKDC	KRT1	PCLO
TFIP11	PPHLN1	SYNCRIP	HNRNPA3	HNRNPK
MOV10	RPL19	HNRNPDL	HNRNPA1	HNRNPU
DSTN	GTF2E2	RBM14	HNRNPC	H1-3
TUBGCP2	FOXA2	MATR3	HNRNPH3	ACTB
ORC3	MAPRE1	H4C1	HNRNPL	HNRNPR
CTCF	MPG	AHNAK	KRT9	KRT18
GTF2H1	PGD	DDX3X	HNRNPDL	HNRNPA3
PIGK	DBNL	HNRNPF	SYNCRIP	HNRNPA1
HSD17B10	UFD1	HNRNPH1	KRT10	KRT1
EDC4	DIDO1	ACTN4	KHDRBS1	HNRNPH3
DNAJA2	SPCS2	DHX9	FLNA	HNRNPDL
RBM42	YTHDC1	NPM1	PARP1	PARP1
SNTB2	ZNF384	KRT10	HNRNPD	HNRNPC
YME1L1	NDUFA6	H2AC20	DHX9	KHDRBS1
ESYT1	TCEA1	TJP1	MATR3	NONO
TBR1	TMED7	ACTA1	AHNAK	RBM14
WDR61	ALDOC	TOP2B	RBM14	H4C1
KPNA1	HSPA2	KRT9	ACTN4	SYNCRIP
EIF4G1	ETFB	KRT8	HNRNPM	AHNAK
JUN	SMARCD3	DDX17	HNRNPF	HNRNPD
GNL3L	NDUFA11	KHSRP	FLNB	DHX9
S100A7	FLG2	SPTAN1	ACTA1	HNRNPH1
FARP2	SNRPB2	HNRNPD	KRT8	H2AC20
POP7	OCRL	RBMX	DDX17	HNRNPF
CCNT1	DYNC1LI1	ILF3	HNRNPUL2	MATR3
STOML2	AKAP17A	HNRNPUL2	TJP1	ACTN4
CYFIP2	EPS8L3	HNRNPM	ILF3	FLNB
ZNF598	DOCK5	H1-5	TOP2B	TOP2B
HNF4A	TXNIP	MYH9	SF3B3	DDX17
KRAS	IMP4	SRSF7	HNRNPAB	PRKDC
ALB	UTP3	RPS16	SFPQ	NCL
CCDC197	SRSF5	HNRNPUL1	NCL	POLR2A
HNRNPA2B1	POLR2G	FUBP3	THRAP3	HNRNPUL2
HNRNPK	SEC22B	YLPM1	HNRNPA0	KRT8
ACTB	HDAC2	ELAVL1	RPS16	PRDX1
KRT18	STAT1	PRDX1	FUBP3	HNRNPM
H1-3	CTSL	THRAP3	SPTAN1	SPTBN1
HNRNPM	PPIL2	HNRNPAB	NPM1	KHSRP
HNRNPR	SHOC2	KRT2	NONO	NPM1
ANXA2	SLC16A3	IQGAP1	LARP1	SFPQ
HNRNPU	ALB	MAP1B	HNRNPUL1	TJP1
HNRNPH3	HNRNPK	DHX15	DDX5	SPTAN1
DHX9	NAT10	LSM12	FUBP1	ILF3
HNRNPL	HNRNPA2B1	SPTBN1	LSM12	ELAVL1
KRT1	ACTB	RPS3	YLPM1	HNRNPAB
MYH9	ANXA2	DDX5	RPS3	HNRNPUL1
SYNCRIP	HNRNPU	SFPQ	RPS4X	FUBP3
PRKDC	H1-2	CTTN	H2AC20	ETF1
HNRNPA3	HNRNPR	EWSR1	IQGAP1	RPS3
HNRNPDL	PARP1	PTBP1	ILF2	THRAP3
NONO	HNRNPA3	TRA2B	SRSF7	DDX5
FLNA	HNRNPC	ILF2	H1-5	YLPM1
HNRNPC	AHNAK	HNRNPA0	SPTBN1	KRT2
MATR3	FLNA	RPS4X	H3-7	RPS16
KHDRBS1	HNRNPL	ALYREF	SRSF9	CTTN
HNRNPH1	NONO	SRSF3	U2AF2	SRSF7
DDX3X	HNRNPA1	CTNND1	MYH9	ILF2
ILF3	HNRNPDL	U2AF2	EWSR1	RPL23A
SF3B3	HNRNPH3	XRCC5	CTTN	MYH9
HNRNPF	KHDRBS1	RPL23A	SRSF3	HNRNPH2
KRT9	KRT1	SRSF1	MAP1B	TOP1
KRT10	SYNCRIP	DDX1	RPL23A	EWSR1
NPM1	FLNB	HNRNPH2	RTCB	RTCB
KRT8	ACTC1	TOP1	RPTOR	HADHA
DDX17	ACTN4	RPL7	HNRNPH2	EFTUD2
NCL	HNRNPH1	ASPH	SRSF1	DDX1
RPL4	MATR3	RPL4	DDX1	RRBP1
AHNAK	KRT8	RPS13	RBMX	H3-7
H2BC21	SPTAN1	BCLAF1	TRA2B	EHD2
RPL7	NPM1	RRBP1	RPS25	HBB
ILF2	HNRNPD	CBX3	CTNND1	RPS18
ACTN4	KRT9	SRSF9	SF3B1	FUBP1
PRDX1	H4C1	XRCC6	CLTC	SRSF1
FLNB	DDX17	RPS9	KRT7	ALYREF
HNRNPD	NCL	KRT7	RPS13	PTBP1
KHSRP	TOP2B	RPS25	DDX3X	CTNND1
SFPQ	HNRNPF	RBM10	RPL7	XRCC6
H2AC20	HNRNPM	HMGB1	RPL4	KRT7
YLPM1	KRT18	PLEC	PLEC	SRSF9
H4C1	PRDX1	TOP2A	RBM10	DDX46
RPL7A	ILF3	RPN1	RPSA	PLEC
THRAP3	RBMX	PABPC1	CPSF6	UBA52
SF3B1	SPTBN1	RPS2	RPS15A	IQGAP1
FUBP3	SFPQ	FUS	PABPC1	XRCC5
ELAVL1	HNRNPUL1	SF3B1	RPS2	SMARCB1
PLEC	HNRNPH2	RPL3	PPIL3	HNRNPA0
RPL23A	YLPM1	EIF3B	RPLP0	TUBA1A
KRT2	RPS3	LRRC59	RPS8	RPS25
SRSF7	HNRNPAB	RPS10	RPL22	CPSF6
RPL27	SF3B3	RPL7A	SF3B2	SRSF3
HNRNPAB	RPS16	RPSA	XRCC5	LSM12
RPS18	LSM12	CPSF6	HMGA1	RPS4X
LSM12	FUBP3	YBX3	ASPH	RBMX
TUBA1C	DDX5	UBAP2L	GAPDH	RBM10
RPS3	CTTN	PPIB	TAF15	FUS
SPTBN1	MYH9	U2SURP	RPL17	TRA2B
CTTN	THRAP3	EFTUD2	U2SURP	TFAM
RPS13	FUBP1	RPS8	FUS	LMNA
RAI14	ILF2	FUBP1	GTF2I	RPS15A
IQGAP1	RAI14	UBA52	UBA52	HMGB1
RPS9	EWSR1	RPS15A	IGF2BP1	BCLAF1
TRA2B	MAP1B	GTF2I	RPS14	RPL11
RPL18	SRSF9	RPL6	TFAM	PSIP1
SF3B2	H3-7	EEF1G	TIAL1	RPS13
RPL13	H1-5	TLN1	RBM39	RPS8
BCLAF1	SRSF7	RPN2	EFTUD2	EEF1D
RPL3	DDX3X	PSIP1	SARNP	ABCF1
RPS8	IQGAP1	RPL27	UBAP2L	RPN1
MYO1B	HNRNPA0	MKI67	TOP2A	CLTC
RPL22	U2AF2	RPS17	RUVBL1	SND1
MYBBP1A	RTCB	RPLP0	LMNA	GAPDH
U2AF2	RPS18	MPRIP	RPL11	SF3B3
EWSR1	HBD	H1-0	RPS17	UBAP2L
ASPH	TOP1	CLTC	PPIB	SF3B1
RPS15A	DDX1	EEF1D	RPL27A	RPL17
RPL10A	PLEC	TUBB	TUBB	NDUFA10
ALYREF	RPS4X	GAPDH	SLC25A5	RPS19
DDX1	RPL23A	SART1	EHD2	PABPC1
RPL17	SRSF1	RPL18	RPL7A	RPS10
HNRNPA0	XRCC5	HSPA8	EEF1G	RPS2
HBB	TRA2B	RPS7	XRCC6	RPS9
RPS11	XRCC6	CPSF7	RPL6	TUBB
H1-5	RRBP1	TFAM	RPS19	RPSA
CLTC	ALYREF	TUBA1B	DDX23	TIAL1
PTBP1	LMNA	RPL27A	CPSF7	U2SURP
U2SURP	CLTC	RBM39	FIP1L1	RPS14
PABPC1	PABPC1	MYBBP1A	RPL31	CAVIN1
RPL13A	SF3B1	WDR33	LMO7	HSPA8
SRSF3	PPIB	RPL31	H1-0	IGF2BP1
RPS7	RPS25	PHB2	HSPA8	SF3B2
DHX15	FUS	LMO7	SNRNP200	EEF1A1
RPS14	LRRC59	VDAC1	RPL18	SAFB
FUBP1	DHX15	SF3B2	PHB2	TAF15
RPS17	RPL22	RPS14	GNB4	KNOP1
EFTUD2	RPS11	TIAL1	RPL27	LMO7
RPL31	CTNND1	EHD2	HMGB1	RPS17
GAPDH	GAPDH	SNRNP200	RPN1	SLC25A5
H1-10	RPS2	ATP5F1B	RPL13	ATP5F1B
RPS19	SEC63	FIP1L1	H1-10	GTF2I
ABCF2	SRSF3	SLC25A5	ATP5F1B	RAI14
RPL14	RBM10	NUDT21	MSI2	SNRPD3
SEC63	KRT2	RPS26	JUP	RPS3A
CTNND1	EFTUD2	RPS19	SART1	PRPF19
RPL8	PTBP1	SRP54	TRA2A	RPLP0
RPL27A	RPSA	SNX9	RPL14	PHB2
RBM10	CPSF6	DDX21	LRRC59	SART1
DDX21	HMGB1	RPS11	DDOST	CKAP4
RPL23	SYMPK	MTDH	CPSF1	WDR33
PRPF8	RPS13	RAB13	RPS23	CPSF7
DDOST	SF3B2	KTN1	CAVIN1	RPS11
LRRC59	RPL4	RUVBL1	SNRPD3	KTN1
CPSF6	PDCD6	MSI2	DAZAP1	RPL7
RBMX	RPS9	RUVBL2	RPS10	RPL7A
RPS26	SNRPD2	HMGB2	RPS26	SNX9
WDR33	EEF1G	JUP	RPL23	MTDH
RPL12	DNAH8	SEPTIN2	RUVBL2	RBM17
HP1BP3	RPS14	NDUFA10	KTN1	RPN2
MYH10	GNAS	GNB4	SAFB	RPL26
PARP1	PHB2	ACTN1	SERBP1	JUP
RPL26	EEF1D	SERBP1	MSH6	MYBBP1A
IGF2BP1	RPL17	SAFB	VDAC1	HMGB2
RPS5	RPL7	HP1BP3	MYBBP1A	TSSK4
RNF213	IGF2BP1	MYO1C	NDUFA10	DHX15
RPN2	ATP5F1B	CTNNA1	SRRT	DAZAP1
SNRNP200	TFAM	SNRPD2	ATP5F1A	RBM39
VDAC1	RPN1	RPS3A	CAPRIN1	MSI2
SLC25A5	TOP2A	RPS5	DHX15	H1-0
LMNA	RPS17	CAVIN1	PHB1	RBM6
PRPF6	GTF2I	RPS23	ACTN1	RPL27A
LMO7	HSPA8	MYO1B	HP1BP3	RUVBL1
RRBP1	RPL7A	RPL5	PSIP1	VDAC1
RPS23	KRT5	FN1	NUDT21	RPL4
H1-0	U2SURP	ATP5F1A	HADHB	SERBP1
XRCC6	RPLP0	CAPRIN1	RPL26	ACIN1
RPS6	RPS8	CKAP4	TRIM4	RPL31
MYL12B	RPS15A	TRA2A	MTDH	RPL10A
NUMA1	BCLAF1	DBT	RPS3A	RPS5
RPN1	H1-10	RPL13A	SUPT5H	DBT
UBAP2L	RPS19	CPSF1	PRPF8	ZC3H4
RPS10	HADHA	RPL23	EEF1A1	SEPTIN2
CKAP4	EHD2	RPL35	SNRPD2	NUDT21
RPL34	RPL31	HADHB	DBT	RTRAF
MTDH	SLC25A5	PRPF8	RPS6	PFKP
CCT5	HMGA1	DDX18	ACIN1	RPL27
SNRPD3	MDH2	SNRNP70	RPS20	GPX8
HSPA8	TIAL1	PRPF40A	RBM17	MKI67
FUS	RPL6	TPM1	SRSF10	SF1
RPL21	SNRPD3	SNRPB	ACLY	RALY
PDCD11	LMO7	SNRPE	DSP	SPECC1
TAF15	RPL23	ACLY	SF1	VIM
TUBB	ATP5F1A	RPL26	ADAR	EIF5B
CPSF1	SND1	EEF1A1	CHERP	RPL14
RBM39	TUBB	PHB1	RPS11	SNRNP200
NUDT21	RPN2	EIF5B	DDX21	RPL6
RBM4	UBAP2L	GCN1	SNRNP70	CTNNA1
SART1	KTN1	IGF2BP3	HADHA	DDX21
RPL18A	CAVIN1	ZNF638	CTNNA1	RDX
RSL1D1	RPL18	RTRAF	SLC27A2	PRPF8
JUP	VDAC1	SNRPD1	PPP1R10	MDH2
RPSA	SNRNP200	PSPC1	RPS7	HP1BP3
CPSF7	ACTN1	PDCD6	DDX46	ATP5F1A
ACADVL	RPL11	RPS6	PFKP	PRPF6
PFKP	LIG3	FAM98A	DYNC1H1	RPS23
EEF1G	RPL27A	VASP	ZC3H4	CAPRIN1
VDAC2	SLC25A3	RPL10A	SLC25A3	RUVBL2
KTN1	RBM39	SQOR	TARDBP	SAFB2
XRCC5	SAFB	RPS27	MKI67	ACTN1
STAU1	CHERP	APEX1	AHNAK2	RPL13
PHB2	RUVBL1	PRPF19	IGF2BP3	TRA2A
RPL10	RPL13	GPX8	WDR33	TARDBP
MVP	RPS10	PFKP	KRT5	DNM1
INPP5K	CPSF7	DDX46	SNRPB	SRRT
ADAR	PHB1	MSH2	TNKS1BP1	DDOST
RPL32	DDX21	AHNAK2	GCN1	PA2G4
TIAL1	CKAP4	SRRM1	ALDH1A1	NKRF
TRA2A	RPS5	RPL8	AGK	KRT14
RBM17	MTDH	RPL12	ZCCHC8	FAM98A
FIP1L1	RPL10A	VDAC2	RACK1	RPL24
RPL15	CTNNA1	MSH6	MYO1B	SNRPD2
RPS24	EEF1A1	MDH2	NKRF	KRT5
GDI2	MSI2	KRT79	ASCC3	CHERP
TRIP12	TARDBP	SRSF10	OCIAD1	LIG3
RPL35	MYBBP1A	VCP	RBM3	DYNC1H1
PPP1R10	TUBA1A	ACIN1	RAB33B	PHB1
RUVBL1	RPL5	DYNC1H1	RALY	HADHB
TSPYL5	RTRAF	PDCD11	SQOR	ALDOA
EEF1D	CAPRIN1	TUBB4B	S100A10	MAP4
UACA	RPL26	NUMA1	MYO1C	SLC25A3
DDX23	H1-0	SF1	MSH2	RPL12
PPIB	TRIM4	RACK1	DDB1	INPP5K
TARDBP	RPL3	EIF4A1	PHLDB2	SUPT5H
RPS15	SF1	EIF3L	HMGB2	MSH6
SLC25A3	DYNC1H1	RBM47	RBM12B	SEPTIN9
IMPDH2	RBM17	PPARD	PRPF6	ZNF638
CAVIN1	VDAC2	CFL1	RSL1D1	PPP1CA
NOP56	SRP14	RPS20	XRN2	RPL5
CTNNA1	NDUFA10	ALDOA	ZFR	CLPX
SRRT	TUBA4A	PPP1R10	HSD17B11	DDX23
ASCC3	RUVBL2	HDLBP	WDR82	PKM
RPL30	HP1BP3	S100A10	RPL21	PARD3
MPRIP	SERBP1	SSBP1	EIF5B	UBTF
RPS20	MPRIP	CTNNB1	DDX42	VDAC2
EHD2	RPS20	NDUFS3	SMC1A	GLUD1
ATP5F1A	DAZAP1	UBTF	PCBP1	MSH2
RRP12	ACIN1	LARS1	RPL38	RPL10
TOP1	VIM	CALD1	EIF4A1	RPL23
IMMT	PA2G4	DDX23	SNRPA1	PABPC4
ACTN1	RACK1	PHLDB2	PRPF19	APEX1
MSH6	SQOR	USP10	RPS24	RPS20
TRIM28	PFKP	POLR1A	PRPF40A	NOP56
NOP2	HMGB2	PA2G4	RPL29	DEK
PHB1	SRRT	RBM25	VCP	SNRNP70
CAPRIN1	RPS23	NKRF	LIG3	RPS15
DAZAP1	UBTF	CORO1C	VDAC2	RPS6
PABPC4	FAM98A	G3BP1	RPL5	S100A10
GTPBP4	CYP24A1	ASCC3	CFL1	SUPT6H
FXR1	UBA52	NOP56	RTRAF	SSBP1
PRPF19	APEX1	PABPC4	UBTF	SMU1
GCN1	RALY	GTPBP4	RPL10	HSD17B11
RPL5	ACLY	VIM	SF3A1	EMD
CAV1	CPSF1	SCYL1	RBM47	MPRIP
SMU1	DDX23	CYFIP1	PABPC4	RPL8
CPSF2	MKI67	FAM120A	CTNNB1	FNBP1L
RPL35A	EIF4A1	KRT5	SSBP1	EEF1B2
TNKS1BP1	PRPF8	SLC25A6	RECQL	CHD2
GTF2I	RPL14	HSD17B11	MPG	CSRP1
RPL19	RBM47	LIG3	GIGYF2	HDLBP
SNRPD2	EIF5B	MAP4	RPL13AP3	FBL
RRP1B	PKM	RPL10	MDH2	PHLDB2
NDUFA10	SNRPB	RALY	STOM	SRP14
PRPF40A	RPL12	RPL29	MLEC	SEPTIN7
STOM	EEF1B2	GLUD1	ZNF638	CPSF1
ACIN1	KRT79	RBM15	GTPBP4	HMGA2
UPF1	CALD1	XRN2	RPL12	SCYL1
MSI2	CFL1	RSL1D1	YBX1	CKAP5
KRT79	ZNF638	CPSF2	HDLBP	RSL1D1
SF1	RPL13A	SLC27A2	KRT14	NOP58
PRPF4B	RPS6	RPL38	RPL34	H2BC18
SNRPB	TNKS1BP1	SND1	RAB13	EEF2
RTRAF	DEK	SUPT5H	APEX1	SNRPA1
DBT	GLUD1	WDR82	GPX8	KRT16
FAM98A	PABPC4	DDX42	RBM25	PCBP1
RALY	RPS26	SF3A1	RNF213	TMEM214
XRN2	SSBP1	ADAR	PPARD	SLTM
NOP58	ABCF2	SRSF2	TRMT2A	FXR1
YBX3	FN1	FBL	MAP4	RECQL
GPX8	ZC3H4	SCAF11	HSPA5	LARP1
YBX1	EEF2	TUFM	TRIM28	SF3A1
GNL3	MYO1C	PCBP1	TNFAIP2	RPS26
SF3A2	RPL10	RBM12B	SLTM	UACA
SNX9	ADAR	SLTM	ARHGAP5	RPS27
SLC27A2	CSRP1	RBBP6	FN1	CTNNB1
RPS12	RPL35	TNFAIP2	SUB1	TMPO
DDX18	CMAS	DECR1	PUF60	RBM3
HADHB	NUMA1	CPSF4	TIA1	ANXA1
FBL	RPS27	FXR1	FXR1	GCN1
SNRNP70	RBM25	ZFR	IK	RBM15
SF3A1	WDR33	TRIP12	RPL9	GTPBP4
DDX46	YBX3	SUB1	VIM	FKBP3
EIF4A1	MYL12B	PPP1CA	SEPTIN9	MYO1B
ACLY	USP10	RPL9	CALD1	SUB1
PSIP1	PCBP1	STOM	SYMPK	TMPO
PHLDB2	ALDOA	CKAP5	SSRP1	CCDC80
HSD17B11	S100A10	CMAS	TRIP12	VASP
MSH2	HSD17B11	RECQL	ALDH3A2	SNRPD1
RPL9	CKAP5	KRT6A	SRRM1	SRRM1
ZC3H4	TRIM28	PRPF4B	TSSK4	FN1
PTBP3	SLC27A2	SNRNP40	RBM27	EIF4B
SAFB	CTNNB1	AP2B1	GOLGA2	CFL1
CHD2	HSPA1B	KRT14	SRP14	TUBB4B
FAM120A	PPP1CA	SRP14	TUBA4A	SRSF2
SRP14	NKRF	MAP7	RBBP6	SARNP
NOL6	DSG2	MTREX	RCC2	DDX6
RPL29	DDX42	SNRPA1	RAI14	MTHFD1
MISP	RBM6	UPF1	SF3A3	ADAR
DDX55	LARP1	ABCF2	CORO1C	EIF4G1
KNOP1	RECQL	CSRP1	G3BP1	ZFR
COX4I1	PLCB4	TRIM28	RBM6	RBM47
SNRPA1	SEPTIN9	SEPTIN11	SUPT16H	CORO1C
CPSF3	HDLBP	GIGYF2	ABCE1	RAN
DYNC1H1	VCP	DEK	DDX56	ABCF2
FN1	MSH2	EEF1B2	DEK	RBM4
HACD3	FXR1	ANXA1	ABCF2	TGM2
RBM25	IGF2BP3	ALDH3A2	PPP1CA	DNAH8
RBM47	HSPA5	SAFB2	PSPC1	HSPA5
ZNF638	LRPPRC	IK	RPL24	MYO1C
RBM12B	MYO1B	SSR1	PDCD11	SLC27A2
SND1	DDOST	YWHAZ	SAFB2	RNF213
SRRM2	TRA2A	MISP	ALDOA	TNKS1BP1
SSBP1	MTREX	HSPA1B	RBM15	PUF60
WDR82	RBM12B	PRMT1	RPS27	RCC2
TUBA4A	SUPT5H	RAC1	RPS12	GIGYF2
GIGYF2	SF3A1	DDX41	CKAP5	SNRNP40
MPHOSPH10	KRT14	SACS	FBL	EIF4A3
DDX41	SNRPD1	ALDH18A1	SEPTIN2	EIF2S1
TUBB4B	PRPF40A	RPS15	KEAP1	AP2B1
SUPT5H	TPM3	SF3A2	UQCRC2	NOP2
SNRNP40	YWHAZ	PCBP2	RPS27L	RBM25
MYO1D	PPARD	RPL30	RPL35A	RPS12
SNW1	GCN1	OCIAD1	VAPA	ARPC4
CPSF4	CORO1C	RBM6	TRIM25	TNFAIP2
ZNF326	XRN2	RPS24	SET	RPL38
VIM	RSL1D1	API5	ANXA1	SMARCA5
CEBPZ	PUF60	RPL24	MYL12B	IGF2BP3
KRT14	TMPO	MTHFD1	HSPA1B	PTBP3
TGM2	G3BP1	ACTBL2	HNRNPLL	YWHAZ
RPS27L	RPS24	MVP	MISP	MISP
RBM15	CAV1	DRG1	RBMS1	RBMS1
PPARD	EIF2S1	COX4I1	DSG2	TRIP12
AHNAK2	SUB1	SERPINC1	GLUD1	RPL13AP3
NDUFS3	DBT	RNF213	PTBP3	DSG2
PGAM5	SEPTIN2	NOP2	MVP	STOM
CDH1	SRSF10	PICALM	SMU1	FAM120A
IGF2BP3	RPL21	EEF2	KRT6A	HSD17B12
DDX24	RBM15	ACTR2	BAIAP2L1	AHCTF1
KANK2	NOP56	SSB	RFC2	HSPA1B
RPL37A	ZFR	PKM	BYSL	UQCRC2
RPLP1	SUPT16H	RAN	SMAD3	LARS1
IGF2BP2	RAC1	VAPA	IGF2BP2	SRSF10
VDAC3	SSRP1	BAIAP2L1	SSR1	RAC1
MTREX	RBM4	NBN	GAR1	MVP
TMPO	MTHFD1	PTRH2	DNM2	CEBPB
LIMCH1	IQGAP2	LARP4	MTHFD1	SUPT16H
EEF2	ANXA1	RBM3	UPF1	PRMT1
RACK1	LACTB	TPM3	MYEF2	RBBP6
SAFB2	TSSK4	DSG2	DKC1	SMAD3
HDLBP	GTPBP4	TPM4	EIF2S1	TUBA4B
G3BP1	ALDH3A2	ZC3HAV1	ARPC4	DDX39B
GAR1	YBX1	LARP1	NOP56	EIF4A1
DSG2	APTX	HADHA	RRP1B	ACADVL
IK	PARN	TMPO	TMOD3	SYMPK
AATF	DNM1	CYCS	PKM	DDX42
UQCRC2	UPF1	CLASRP	SNRPD1	TRIM28
DDX56	KRT85	TOR1AIP1	DDX41	RPL9
RBBP6	TIA1	PDAP1	NFIC	MECP2
CAPZB	GIGYF2	TGM2	EEF2	GAR1
HADHA	STOM	CAPZA1	RPL30	KRT6A
CAPZA1	TNFAIP2	NDUFS1	DHX36	RBFOX2
BAIAP2L1	TPM4	FTSJ3	NBN	SLC25A6
LACTB	SMAD3	GNL3	GATAD2A	G3BP1
PKM	SRSF2	MYO1E	SMARCA5	RRP1B
SSR1	API5	SYMPK	NOP2	GNAS
CS	ACADVL	TUBB3	SLC25A6	SNRPB
HMGB1	ZNF281	PDS5A	YBX3	COX4I1
LUC7L3	FAM120A	KRT13	RALYL	VAPA
SUPT16H	PTBP3	SUPT16H	AIFM1	JUNB
EEF1A1	ARPC4	RAB10	FTSJ3	TRIM4
GLUD1	AP2B1	PUF60	OTUD4	PPP1R10
ALDH3A2	AIFM1	CEMIP2	H2AZ2	SRSF6
CLASRP	TKT	RCC2	SCYL1	RFC4
DHX36	RPL9	DDX39B	PDS5A	CENPV
TBL3	VASP	AGK	EIF4B	CDH1
GTF2IRD2B	PHLDB2	DBN1	DRG1	EZR
UTP20	KRT15	DDX6	TMPO	PICALM
TUFM	DDB1	MKRN2	CALU	ALDH18A1
EIF4A3	VAPA	CDK11B	CHD2	TSR1
MCU	RPL24	MAPRE1	RPL18A	DDX18
BYSL	MVP	H2BC21	TGM2	PRPF4B
IQGAP2	SNRPA1	HBS1L	RBM4	BHLHE40
TMOD3	H2BC18	TIA1	CLASRP	SSRP1
HMGB2	LENG8	RRAS	SNW1	RAB10
SRRM1	SNW1	ACADVL	KRT15	NFIC
TBL2	ACTR2	RANBP2	ACADVL	ZC3HAV1
DEK	CCAR1	ARPC4	ZNF384	BUB3
MGST1	PPP1CB	RNPS1	SND1	DKC1
KRT85	TOR1AIP1	PABPN1	COX4I1	EIF3E
RPS27	SET	CDH1	LENG8	AFG3L2
SCYL1	NR2C2	CHD2	LMNB1	RPL34
RNPS1	RAN	RNGTT	CPSF4	TKT
UQCRC1	SRRM1	RAB15	CEMIP2	ARPC2
CDC5L	RAD50	DDB1	FKBP3	PPP1CB
HIP1	TUFM	CEBPB	STON2	LIMCH1
SRSF2	GNL3	LUC7L3	HSPB1	FARSB
NCOR2	RPS12	TECR	ALDH18A1	RPL30
PPP1R12A	RPL38	TFRC	PTRH2	CPSF2
CALD1	EIF4B	TKT	HACD2	TUFM
RBM28	RBBP6	RBMS2	PABPN1	SPCS2
DDX47	KRT86	PTBP3	PDLIM7	CAV1
RPL38	SAFB2	KRT85	DDX6	KRT19
HKDC1	RBMS1	VDAC3	SRSF2	RNPS1
AGK	RNF213	EPS8	CYP24A1	YWHAH
GSN	ARPC2	KPNB1	CDK11B	IMMT
TIA1	IK	MSN	LUC7L3	STON2
DIMT1	ALDH18A1	AIFM1	PCBP2	PABPN1
PPP1CB	PDCD11	CAV1	STX5	PTRH2
SF3A3	CAND1	ANP32B	EIF4A3	LENG8
DDX42	SLTM	CDC42BPB	TSR1	LDHA
EBNA1BP2	SSR1	HMOX1	SERPINC1	TIA1
DDX27	NOP2	RARS1	TCOF1	PDCD11
RBM27	PRPF19	SEPTIN9	LIMCH1	SNW1
PTRH2	RBM3	HSPA5	CEBPB	ENO1
HNRNPLL	SF3A3	EIF4A3	YWHAQ	PCBP2
SLC25A11	CALU	PDLIM5	RFC1	PDIA3
GOLGB1	DDX39B	LENG8	MAP7	DBN1
MYL6	NDUFS1	CS	PKP3	SF3A3
GOLGA2	CASK	MGST2	KRT16	TCOF1
ABCE1	SARNP	FARSB	CDH1	WDR82
DBN1	SMU1	NFIC	TOR1AIP1	OTUD4
FARSB	RCC2	RALYL	MYOF	DDX41
UBTF	RPL35A	CHD4	TPM1	HSD17B4
TAOK1	AGR2	SPEN	CCAR2	PKP3
DHX37	BUB3	NOP58	HMOX1	YWHAQ
CEMIP2	PTRH2	IQGAP2	RCC1	SSR4
S100A10	MYOF	LIMCH1	ARPC2	ATP5PO
ATP5MF	BAIAP2L1	TRIM25	CYCS	MYL12B
LENG8	TMPO	TAOK1	HSD17B12	TPM4
CCAR1	TLN1	ARPC2	STT3B	VARS1
USP10	SAP18	EIF2S3	POLDIP3	AGR2
MYO18A	CPSF2	SSR4	WDR3	RPL18A
VCP	CBX3	PGK1	MYH10	MYEF2
HSPA1B	NOLC1	PRPF31	SEPTIN7	PDLIM5
KRT19	RPS28	CBX8	NDUFS3	PPIA
CORO1C	HSD17B4	NCOA5	SSR4	RPL29
ARPC2	PRMT1	KMT2A	JUNB	SMC1A
HSD17B12	RBM27	GNAS	GNL3	NOL6
CASK	PDLIM5	HSD17B4	PPIA	DDX47
RAB39A	RPL18A	SNW1	CDC5L	KRT13
DNAH8	SCYL1	SUPT6H	GNA12	KRT72
TOP2A	MECP2	PPP1CB	ZNF326	MTREX
JUNB	LMNB1	LLGL2	EMD	METAP1
ALDOA	TRIM25	EPN1	FARSB	NUMB
ZC3HAV1	PPP1R10	RPL32	IQGAP2	PDLIM7
MPHOSPH8	FEN1	PPHLN1	CAV1	ALDH1A1
PPHLN1	EIF2AK2	PDLIM7	DDX47	DECR1
SMAD3	RFC1	G6PD	LRRFIP2	TPM2
CBX8	DDX47	S100A9	NOLC1	LARP4
APEX1	MGST1	LDHA	TPM3	OCIAD1
EIF3A	DDX41	GAR1	DAD1	COL5A1
NOC2L	LIMCH1	ALDH3B1	MIDEAS	LSM14A
PRPF38A	KPNB1	RPL36	HBS1L	NCOA5
DDX39B	HSPB1	SF3A3	SSB	LMNB1
RALYL	TGM2	LSG1	RBFOX2	API5
FNDC3B	RPL15	PRPF3	MGST2	ALDH3B1
SLC25A6	ILK	RPS12	RPL36	NCBP1
RECQL	VARS1	PKP3	NUFIP2	ACOT9
TNFAIP2	VPS13B	PPIA	CELF1	NFIB
FMR1	RPL34	RFC1	ATP5PO	RBM42
SEPTIN2	ZNF148	UQCRC1	RNMT	RFC2
CDK11B	RRAS	STON2	ACTBL2	CAPZB
NDUFS1	SEPTIN7	NDUFB4	CHD4	GTF2E1
MYO1E	DDX6	CNTN1	PRPF3	C1QBP
DDX50	VCL	CALU	DDX18	RCC1
LARP4	PPIA	CCAR1	SMN1	PGK1
CYP24A1	NUFIP2	NFIB	BUB3	ATP5F1C
ATP5PO	RFC4	CDH2	NOP58	NPLOC4
TECR	PCBP2	MYOF	TUFM	CSTF3
ACTR2	PLS3	BUB3	ATP5F1C	CELF1
AP2B1	PGK1	HNRNPLL	RPS28	CISD2
SRP68	EIF3A	ERGIC1	ERGIC1	HKDC1
AFG3L2	CDC5L	SARNP	NUP155	FARSA
NDUFB10	PDIA3	DDX56	USP10	VDAC3
RAN	EPRS1	RBM15B	CIRBP	ATXN2L
TPM1	YWHAE	TRAM1	VDAC3	NIBAN2
ERGIC1	RAB15	POLR2C	ZNF350	CDC5L
PRMT1	VDAC3	STT3B	S100A4	PRPF4
EIF4B	EEF1A2	FKBP3	NOL6	ACTR2
SUGP2	TPM2	HSD17B12	YWHAG	AKAP8
SRPK2	DHX36	ATP5MF	RAN	HNRNPLL
MFAP1	RPL29	MT-CO2	RPL37A	STT3B
DAD1	DKC1	EZR	SLC25A1	FNDC3B
SSR4	DRG1	TOX4	HACD3	PRPF3
STON2	SEPTIN11	IMMT	IMMT	TUBA4A
EIF2AK2	TUBB3	PTK2	RRP12	STRBP
RAB10	NFIC	SRP68	GNAS	DRG1
CALU	CHD2	LRWD1	MECP2	RALA
RPLP2	EIF3CL	CDK13	AP2B1	PUM1
PUF60	CDH1	SRRM2	EIF4E2	UPF1
CDC42BPB	FTSJ3	SAP18	SNRPA	ACTBL2
IMP3	PTK2	AKAP8	ENO1	CHD9
HTATSF1	KRT75	FAU	PDIA3	UFL1
SLC25A1	PDLIM7	LMNB1	TRAM1	CDC42BPB
LIAT1	DDX18	ABCF1	NCKAP1	SEPTIN11
SEC61A1	COX4I1	RAP1A	KRT19	RAB35
RBM3	HNRNPLL	RPL37A	RFC4	CCAR1
ATP5F1C	CDK15	CELF1	PRPF4	EMC1
CMAS	SLC25A6	NPLOC4	YTHDF1	SLC25A1
YWHAE	JUNB	STAU1	TCERG1	RFC1
NFIC	TCERG1	LARP4B	SRP72	MYOF
ZCCHC8	YWHAQ	PYCR2	RRAS	CNN3
MKI67	YTHDF1	CSTF3	ATP5MF	SLC2A1
PCBP2	ATP5PO	ZNF609	TLN1	RRAS
STT3B	TAOK1	PDIA3	TUBB3	CD44
SUB1	SNRPA	CNN3	CBX8	POLDIP3
SEPTIN9	DBN1	ZNF326	ANK3	SMARCC2
XPO1	EIF2S2	C1QBP	ZNF148	P4HB
KRR1	PKP3	SEC61B	PON2	ZNF609
NDUFV1	RBBP7	PPP1CC	DECR1	PGAM5
FXR2	LDHA	ESYT1	NOC4L	RNGTT
CSNK2A1	CYFIP1	ZNF207	AKAP8	NOLC1
TOR1AIP1	RPL36	NOC3L	FAU	AIFM1
BRIX1	HMGB3	ADD3	PRPF38A	ARPC3
TMED2	HKDC1	YWHAQ	RPL32	ITPR3
RCC2	EMD	SMARCC2	ANP32B	TEAD1
RBFOX2	CDC42BPB	MRE11	MESD	EIF1AX
TCOF1	S100A4	DHX36	NXF1	ERGIC1
KRT6A	NUP155	CCT5	CSTF3	CIRBP
MKRN2	MFAP1	RPS28	EZR	HNF4A
SUPT6H	HTATSF1	YWHAG	TASOR	DAD1
MBP	MRE11	RALB	LDHA	KPNA1
PUM1	CNTN1	PDIA6	PTK2	MAGT1
YTHDF3	SRRM2	RPL18A	C1QBP	TOR1AIP1
ILK	TCOF1	MGST1	CCDC80	LUC7L2
ATXN2L	OTUD4	ARPC3	NCOR2	RAP1B
EPN1	MYEF2	MOGS	CPSF3	SUGP2
DRG1	MSN	GTF2E1	SPEN	RPL36
PRPF4	CDH2	CD44	NUMB	LUC7L3
EIF2S1	SRSF6	EIF2S1	SLC25A11	IQGAP2
COX6C	TPR	MPHOSPH10	SLC2A1	SET
SGPL1	XRCC1	NR3C1	MGST1	TUBB4A
EIF4E2	EPS8	ARPC5	EIF3B	RPL15
MYOF	PRPF38A	ACSL3	LARP4	COX6C
YWHAZ	RNPS1	ANXA13	CCAR1	ZNF326
CYP2S1	STRBP	ADD1	PPHLN1	SEC61B
NOP14	PICALM	SEMA3C	DRAP1	NDUFS1
PCID2	EIF3E	KIFC3	STEEP1	AGK
FKBP3	ZC3HAV1	DDX24	ABCF1	RNMT
ERC1	COL5A1	EMC1	PICALM	ITSN2
PRPF3	HMGA2	SNRPA	RCN1	TASOR
TRMT2A	TOX4	MIDEAS	FNDC3B	PTK2
MORC4	NFIB	DOCK7	CDC42BPB	EIF3CL
POLR2B	RALB	SSRP1	SMARCA1	MYH10
SSRP1	PABPN1	SET	TNS1	UQCRC1
UTP14A	CAPN1	PNPLA6	HMGB3	SRP68
GALNT1	PON2	WDR5	UQCRC1	ARPC5
SLTM	ABLIM1	MACROH2A1	RPS21	PRRC2C
LYAR	LUC7L3	AFG3L2	SEC61A1	DHX36
PUM2	SGPL1	FNDC3B	AP2A1	HTATSF1
WDR3	MKRN2	GOLGA2	CS	TMOD3
C7orf50	CELF1	MYL6	EIF1AX	PNKP
EMC1	DAD1	TCERG1	NKAPD1	CCDC47
CSRP1	AP2A1	PGAM5	PUM2	RPL37A
C1QBP	CPSF3	CSNK2A2	YWHAE	S100A4
RANBP2	SMC3	DBNL	CAPZB	CCAR2
CSTF3	KRT34	ZC3H18	ACSL3	PDS5A
SUN2	SRP54	MGST3	KHK	CCT8
ABCF1	AP2M1	TCOF1	NDUFS1	ZCCHC9
PRPF38B	CBX8	RCC1	SRSF6	CPSF3
SET	CISD2	ALDH3A1	IMP3	MOGS
H2AZ2	SMARCC2	PUM2	EIF3A	PLGRKT
MAP4K4	AKR1B10	COX6C	RAP1A	MSN
TRIM25	EIF2S3	HMGB3	CD44	RFC5
TMCO1	GAR1	DNAJA1	PPP1CB	BAZ1A
SNRPA	CUX2	TEAD1	COPG1	GLYR1
STRAP	LARP4	SRC	CCDC47	RNF20
KPNB1	RFC2	RBM26	HTATSF1	MRPS22
BSG	PDS5A	RDX	EPS15L1	FOSL2
EZR	CCT6A	EBNA1BP2	SMARCC2	CCT6A
CYCS	XPO1	S100A4	MT-CO2	FEN1
ZNF609	LRWD1	DDX50	MSN	YBX1
ATP2A2	RFC5	KIF2A	YTHDF3	ATAD3B
TMPO	VEZF1	PCID2	CDK12	MT-CO2
EIF3L	SSR4	EPRS1	SRP68	LRWD1
NHP2	NUMB	NUCKS1	KPNB1	CCT4
WDR36	AGPS	AGPS	MOGS	ACSL3
RNGTT	CCDC80	H2AZ2	SGPL1	ZNF281
SCRIB	EIF3B	THOC5	RBMS2	AP2A1
SF3B6	ATXN2L	CCDC80	ANXA13	TJP2
DHX30	YWHAG	PPP2R1A	SUPT6H	UTP14A
NSUN2	PDIA6	SGPL1	TMCO1	MAZ
TJP2	CCT8	CYP2S1	CDH2	PALLD
MT-CO2	EIF4E2	SF3B6	SF3B6	ABLIM1
PWP2	YTHDF3	TRIOBP	ZNF207	HSP90AB1
SERPINC1	AGK	AP2A1	RBM5	SEMA3C
CPT1A	PNPT1	NUFIP2	MAP4K4	PRPF38A
NOLC1	ANP32B	OCIAD2	DNAJC9	EIF2S3
CYFIP1	SMC1A	CIRBP	MRE11	EXOSC10
G3BP2	MIDEAS	CHCHD3	RALA	MAGOH
RFC2	AFG3L2	VARS1	CEBPZ	NOL10
ZCCHC9	GTF3C1	ATP5F1C	ANXA4	UBAP2
YTHDF1	LSM14A	RRP12	DDX27	DSP
CAPZA2	PLOD2	CROCC	HSPA9	NOP14
MTHFD1	CD44	CENPV	CSNK1A1	MAPRE1
SART3	RAB5C	EIF2AK2	ARPC3	TAOK1
GTF2E1	RDX	SRPK2	CCT6A	RBBP4
NOC4L	FNDC3B	ZNF787	BHLHE40	OAS3
TASOR	HK1	ZNF384	TMPO	ALDH1L1
GPC6	ZNF609	MYO18A	HSD17B4	LUC7L
ABHD12	ACTL6A	ATXN2L	RFC5	SPEN
KRT74	CD109	PARN	MPRIP	RAB13
TKT	ERC1	EIF2S2	GRAMD1A	NOC3L
FLOT1	SMARCA1	NOLC1	EXOC6B	NCOR2
EEF1B2	ACOT9	PMS2	RDX	DIMT1
EXOC4	INTS13	RPL21	EIF2S2	HK1
RRAS	ATAD3A	LSM2	PDIA6	DBNL
INTS7	SMCHD1	CHTOP	PDAP1	HMGB3
STRBP	MAP2	YTHDF1	TCP1	MCU
ABLIM1	CHD4	MTX1	YTHDC1	PURB
NUMB	SEPTIN10	AKAP8L	LARP4B	NOC2L
ZC3H18	KRT16	RAD50	RBM45	CAPZA1
HBS1L	ARPC1B	HMGA2	RAD50	NCKAP1
SMC1A	CAPZB	TMEM33	DNTTIP1	RPRD2
ANP32B	MT-CO2	UTP20	AFG3L2	EMC2
FAU	CS	SRSF6	TFCP2	YTHDF3
MAGT1	H2BC21	SLFN5	NTPCR	VEZF1
PARN	RNGTT	ABCC2	CALM3	UBP1
DBNL	SEC61B	RNMT	DIMT1	EPS8
ZNF281	AKAP8	TMOD3	PRSS1	HSP90B1
EIF3E	CSTF3	HCFC1	AHCTF1	ACOT13
PDS5A	PDAP1	CPSF3	NSUN2	RRP12
PRRC2C	ATP5F1C	UFL1	TUBB2A	LYAR
OTUD4	PRPF3	TRIM4	SAP18	CBX5
RAB13	RPL32	CMSS1	NDUFV1	ERC1
SAMM50	ARPC3	RCN1	TBL3	DLST
PDAP1	RAP1A	CDC5L	DNAJA1	HSPA9
ATAD3A	CNN3	MANF	SRPK2	KRR1
LSM14A	NCOR2	PGD	PFN1	MDC1
CHCHD3	AHCTF1	PUM1	DHX37	MLEC
PICALM	CCT4	CDK5RAP3	SEPTIN11	OCIAD2
ALDH18A1	RCN1	SEC61A1	DBNL	SCRIB
PRPF31	PWP2	SART3	RALB	IGF2BP2
SEC61B	WBP11	SMARCA1	MDC1	PPIL4
PDLIM5	CCDC47	ZCCHC8	RAC1	APOBEC3C
ACSL3	NCKAP1	RBM4B	PRRC2C	SRP9
EXOSC10	RRP12	TPI1	ATAD1	DDX50
CELF1	ABHD12	MLEC	FOSL2	PPP1CC
SLU7	SEC24C	PRPF38B	ZC3H18	TRAM1
NR0B1	SPEN	NMT1	UBP1	SRC
EEF1A2	NDUFB10	STAT1	EPN1	CROCC
MYEF2	CD2AP	LPGAT1	PNISR	DDX24
DYNLL2	NOP58	DIMT1	MAP2	PQBP1
DDX6	TEAD1	MED1	FARSA	RPL32
RETSAT	MYH10	ACTL6A	DDB2	MGST3
ZNF787	RBM4B	CSNK2A1	ABHD12	AKR1B10
CCAR2	NMT1	CCT2	DNM3	PRSS3
UFL1	DNTTIP1	NOP9	COX6C	MACROH2A1
AP2A1	AATF	TFCP2	EMC2	CAPZA2
GTF2E2	SUPT6H	DDX52	CCT8	RTN4
NGDN	KRT6A	RHOG	TRAP1	KIF2A
RRP8	EMC1	YARS1	LEMD2	HMOX1
JAK1	SLC25A1	UBAP2	ABLIM1	CLASRP
PRKRA	ANXA13	LYAR	NOP53	SLC3A2
MLEC	HMOX1	SMARCA5	EIF5A	MFAP1
GTF3C3	EIF3L	EIF3J	DBN1	HDGF
CCDC47	SMARCA5	FEN1	AGR2	EIF5A
PDIA3	HLTF	RFC5	RPRD1A	NUFIP2
FOSL2	PAK4	ATP5PB	SHH	GOLGA2
INF2	ACTR3	SUGP1	AKR1C2	KPNA2
CHD4	NUCKS1	MAP2	LASP1	TRAP1
ARPC4	COX6C	CYP24A1	NIBAN2	DDX56
PALLD	RPLP1	G3BP2	UGT1A9	TPM3
EXOSC2	HBS1L	ITSN2	SERPINA2	NMT1
PPIA	C1QBP	RPS21	EIF3CL	FAM98B
SMARCC2	ARL6IP5	RFC3	KRR1	HCFC1
CD44	SCRIB	HKDC1	FMR1	ATAD1
NDUFS4	UQCRC1	SCAF4	CYP2S1	NKAP
TMED10	NDUFS3	TMED10	SMC3	YWHAB
FARSA	PLGRKT	TASOR	MYL6	MANF
SAP18	ALDH3B1	UACA	SLFN5	PRPF38B
POLI	SNRPC	CEBPZ	NPLOC4	ZNF384
SPCS1	ARPC5	ZNF281	SLU7	FAU
SRSF4	SLC2A1	CYFIP2	NCBP1	TMCO1
STEEP1	MOGS	NACA	CNN3	SART3
GLYR1	UFL1	BMS1	HMGA2	PNPLA6
CNP	STEEP1	CCT3	CDK5RAP3	UQCRFS1P1
TSSK4	FMR1	SPCS1	EIF3L	MYO18A
UBAP2	PPIL3	SUGP2	ATAD3A	ADD3
CLK1	MYL6	ENO1	MAPRE1	G6PD
ITSN2	SRP68	SRSF4	TPM4	SEPTIN10
SRP9	TCP1	EMG1	FBLL1	SPCS1
PHF5A	MGST3	ZCCHC9	TUBG1	SUGP1
LDHA	RBMS2	RPLP2	ACOT9	KRT6B
RNMT	SUGP2	EMD	FSCN1	FOXJ3
CMSS1	SERPINC1	TBL2	SPCS1	STRAP
LBR	SRSF11	ATAD3B	ACTR2	DHX37
EIF3CL	CAPZA1	RPL15	CAPZA1	SUN2
RAD50	EPN1	GULP1	MANF	YME1L1
UTRN	LUC7L2	SUMO3	CSNK2A1	EPS15L1
MOGS	GSN	PALLD	ACTL6A	EIF3G
RPL22L1	CCT3	NDUFB10	IMP4	HACD3
SNRPG	PALLD	INTS13	AKR1B10	HLTF
SSB	RFC3	RAB5C	MCM5	DNAJC9
CIRBP	EIF1AX	DSTN	RBM26	ACTL6A
DDX52	NOC2L	ARPC1B	DARS1	NGDN
TPM4	HCFC1	KRR1	MPHOSPH10	TMED7
GRWD1	EIF3D	NSD3	PALLD	CDH2
TRMT1L	SLC25A11	ABLIM3	TADA2B	SRSF11
NDUFA9	MANF	DNM2	GSN	CNP
SRSF11	NACA	POLR2B	SMARCE1	AGPS
KRT17	ATP5MF	RBM45	UTP14A	GTF2E2
NAP1L1	CSNK2A1	FLG2	INF2	C7orf50
LPGAT1	EXOSC10	FSCN1	ARPC5	NME2
CKAP5	MAGT1	SLC25A11	CHCHD3	ABHD12
TMEM205	CAST	UTS2	NUCKS1	EMG1
YWHAG	DNM2	DDX47	APOBEC3C	DNAJC8
NDUFA6	CYP2S1	TMED9	HIC2	EIF4E2
PSPC1	SEMA3C	AGR2	TBL2	TUBB3
CBX3	CALM3	SRP9	ZNF281	SLU7
S100A4	SCCPDH	ARL6IP4	PWP2	FMR1
EIF3B	IMP3	HSPA9	SRC	SUMO3
SNU13	ETF1	NFIA	SCAF11	CYC1
PGK1	GALNT2	HIC2	GULP1	CYFIP1
POLDIP3	ASCC3	SEPTIN7	SEPTIN10	DNM2
OCIAD1	NBN	EIF4E2	SCRIB	CRAT
TCERG1	SNRPF	IQCG	CROCC	NXF1
ENO1	NSUN2	PURA	PPP1CC	NOC4L
DDX54	TJP2	THOC6	GNAI3	KRAS
AGR2	STT3B	MTCH1	SMNDC1	CHCHD3
COL5A1	TMED10	KPNA1	ZCCHC9	TRIM25
MAP2	TP53BP1	ATAD1	LSG1	TFCP2
PPP1CC	NIBAN2	CCT8	INPP5K	GLG1
SF3B4	EBNA1BP2	CSNK1A1	SEC61B	USP7
SMCHD1	FOSL2	MSH3	PURB	TIGD2
CNOT1	SRP9	MCU	BAZ1A	NSUN2
SEC11A	MCU	DARS1	RBBP4	USP10
ESYT2	DDX24	INF2	PAWR	SEC24C
HMGB3	ADD1	DPM1	MCU	CENPB
CNN3	CAPZA2	SUN2	NACA	ESF1
AP2M1	TRAP1	FAM98B	CFAP20	EIF3B
KIF2A	DNM3	CCDC47	SLC22A3	USF2
YTHDC2	P4HB	CPM	CMSS1	MGST2
EMC3	LSG1	ANKLE2	ARPC1B	SNRPA
TUBB3	ABCD3	MAZ	PDS5B	SELENOH
TRIM4	BLM	SNRPG	BICC1	CSRP2
NOP53	ANAPC7	STRBP	AKAP8L	RBM15B
TUBG1	ZCCHC9	DDX49	RPL15	KPNA3
DNAJA1	POLR1E	DNAJC9	RPLP2	NR0B1
CPEB4	ENAH	NR0B1	TMED9	DIDO1
YWHAQ	GULP1	UBP1	VEZF1	EIF3I
DSP	SUMO3	SLC25A1	COL5A1	NDUFS3
EXOSC9	FARSA	STIM1	PPP2R1A	HDGFL3
PDLIM7	ORC2	SF3B4	HCFC1	SEC63
RPL28	SPCS3	ZFX	KRT78	UTS2
CHTOP	PEX11B	AKR1C3	FLG2	SNRPF
DNM2	EXOC6B	RPL22L1	CTNNBL1	ANXA4
GHITM	HSD17B10	UQCRFS1P1	CDC16	RFC3
EMC2	UQCRFS1	CHD8	FHOD1	TOP3A
AGPS	CEBPB	INO80	NMT1	ECH1
SNRPF	AP2S1	NCBP1	RETSAT	RBM5
EIF3M	ACSL3	SPCS3	NOL10	ARPC1B
RALB	TUBG1	AATF	SRSF11	CSNK2A1
SMARCA1	FAU	WASHC4	ADD1	ALDOC
DHX57	FSCN1	RNF2	SRP9	EIF3D
PLRG1	PACSIN2	NUMB	EXOSC2	FLG2
CNTN1	PUM2	IWS1	ACTR3	CCT3
MGST2	HDGF	ANXA6	FAM98B	SMC3
EIF3D	UTP14A	EXOC4	KRT17	LBR
MARS1	STAU1	CD109	FOXJ3	SGPL1
MTCH1	PARD3	NDUFB3	NOP9	PAWR
SPEN	CRAT	YTHDF3	TMEM205	CMSS1
SEC24C	BICC1	TMCO1	KPNA3	THOC2
LUC7L	ITSN2	DSP	POLR2B	PGD
SLFN5	CTCF	HSPD1	CNP	EBNA1BP2
LRPPRC	DDX27	PQBP1	RAB35	KHDRBS3
INTS13	GTF2E1	SRSF5	YTHDF2	RPA1
EIF3I	MACROH2A1	EIF4G1	KIF2A	BASP1
NCKAP1	LSM2	RRP8	CHTOP	NTHL1
RBM5	STX5	KRAS	PIP	CLINT1
DECR1	ZKSCAN1	CTCF	INTS13	SEC61G
BCAP31	SEC61A1	CPEB4	DNAJA3	CDK5RAP3
SPCS3	TASOR	EMC2	AGPS	BRD3
STAU2	CSTF2	CRAT	ATP5PB	MIA2
WDR5	EMC2	LRPPRC	RTN4	NTPCR
TNS1	QKI	EXOSC9	FEN1	PNN
TPM2	CDK5RAP3	SCRIB	CAPZA2	SAP30BP
LMNB1	SLU7	COL5A1	KHDRBS3	SF3A2
CFAP20	LARP4B	RTN4	ABLIM3	MPG
LARP4B	ATAD1	RCOR1	LCN1	SMARCA1
HSD17B4	EXOSC9	SKIV2L	SUGP2	ANP32E
MRPS17	MPHOSPH10	PLCB4	BRIX1	RPL22L1
GNAI3	PRPF38B	CD2BP2	MKRN2	MPHOSPH10
SPCS2	CEBPZ	ZNF24	DHX16	EIF3J
THOC6	DSTN	MAP4K4	NDUFA6	PARN
NFIB	PPP1CC	MFAP1	CNTN1	CCNK
CEBPB	POLR2C	CYC1	NR0B1	LSG1
FEN1	ACTBL2	NKAP	THOC6	SSR3
RPS21	ACAD9	NDUFA11	ZC3H11A	CTCF
CAND1	PHC3	SAMD1	LSM2	EXOSC9
CTNNA2	NDUFV1	DIDO1	PLCB4	RBM33
RALA	PSMC2	RPS6KB2	MRPL11	RBM26
TOX4	TRAM1	CHD1L	AGPAT5	DCD
NELFCD	PCID2	SEPTIN10	EBNA1BP2	ATP5PB
P4HB	NR0B1	ERCC3	SNRPF	LEMD2
LDB1	MCM5	DDX27	JUN	NDUFA9
CCDC137	HIC2	NCOR2	EMG1	CRNKL1
THOC2	SF3B6	CSDE1	CRAT	CACYBP
AKAP8L	SPCS1	LETM1	POP1	S100A11
TPM3	NXF1	CNP	PLEKHA6	ORC2
NOP16	RBM15B	C19orf53	MFAP1	ZC3H15
RFC4	BAZ1A	ERC1	EIF3D	POLR1G
EXOSC5	DNAJA1	IMP4	UGDH	PLCB4
HDAC2	EXOC4	NUP155	TANC2	DNAJB1
RRP15	RNMT	EXD2	WASHC4	DPF2
PPP1R9B	MCTS1	RAB35	RNF40	AATF
TSR1	DDX39A	SLC25A13	CTBP2	DECR2
SLC2A1	RHOF	ALDOC	RNF2	MKRN2
RDX	SUN2	TMED7	GTF2H4	ARL6IP4
DLST	NTPCR	POP1	LSM4	GTF2F1
DDB1	C7orf50	SNRPF	SH3BP4	RCOR1
SMNDC1	SLFN5	YTHDF2	CCT4	TRIOBP
RFC5	EIF3I	EXOSC10	ESYT1	SCAF11
CENPV	RBBP4	NDUFA5	NDUFS4	DNMT1
SORBS3	WDR36	YWHAB	RBBP5	CNTN1
RBM7	NTHL1	YTHDC1	NKAP	GSN
DIDO1	COPG1	NDUFA13	NTHL1	ABLIM3
FOXA2	NDUFB3	RSU1	EXOSC10	RAB5C
ATAD1	SAP30BP	TCEA1	ERCC3	CRYZ
RAP1B	CPSF4	HSP90AB1	PHC3	FLOT1
NIBAN2	NCOA5	DHX30	TMED10	PCID2
ABCC3	WDR11	TSPYL2	ABCC2	RCN2
TPR	RTN4	S100A8	DDRGK1	TFRC
EIF2S3	NOL10	DNAJA2	UFD1	DDB2
PEX11B	RPS15	ILK	SNX8	LMNB2
YTHDC1	NUP93	EIF3F	POLR2C	TXNIP
SCCPDH	NGDN	TUBB6	YME1L1	TBL3
EIF3H	FLOT1	FOXJ3	PAK4	NDUFA11
SAP30BP	BMS1	CSRP2	MMTAG2	TAGLN2
NUP93	ACOT13	ZFP91	AP2A2	EPN1
NDUFB5	CMSS1	SEC61G	TAOK1	ZC3H18
RAC1	DDX56	PACSIN3	HSP90AB1	DNTTIP1
CDK12	CNP	POLR1G	TOX4	U2AF1
APOBEC3C	SNRPG	TADA2B	OPA1	NELFCD
ZNF768	UBP1	PRRC2C	SRP54	TMED10
ITPR3	NDUFA13	UGT1A9	GTF2E2	ADD1
FLG	ATP5PB	AKR1B10	RBM28	DNAJA3
G6PD	WDR3	TBL3	NCBP2	DNAJA1
ARL6IP4	CLASRP	NME2	LBR	FXR2
YTHDF2	RHOG	EIF3E	PURA	MAFG
API5	RPLP2	HSD17B10	VARS1	CASK
PRMT3	DDB2	TNS1	PQBP1	PPIL3
CSDE1	MYO15B	MYEF2	SFSWAP	RBM4B
SFSWAP	SF3A2	NOL6	NOC3L	POLR1E
RBM33	BTBD11	SERPINH1	RBM7	BRIX1
MAPRE1	HSP90AA1	DDB2	RPL22L1	AKAP8L
SPECC1	SRPK2	SRPK1	RHOG	DHX30
U2AF1	POLR1G	NOC2L	DECR2	CDC27
ATXN2	LASP1	ZRANB2	PPP1R9B	LARP4B
POLR2E	DARS1	TCP1	USF2	RSU1
RPRD2	RSU1	IARS1	RAB5C	CAPN1
NKAP	PNISR	PRSS23	CSDE1	LACTB
RCN1	CEBPD	ZNF350	DDX39A	EIF4G2
SMARCA5	KPNA2	WBP11	IARS1	STARD9
ZNF207	PURB	FMR1	EIF2S3	ANAPC7
HIC2	MTA2	SEC11A	NME2	SNU13
SH3BP4	FXR2	CALML3	ZNF609	PLS3
CSNK2A2	KRR1	HMGXB4	HDGF	IFI16
FLG2	CCT7	EHD4	TPR	SRSF4
ATP5PB	UTP20	WDR36	PGD	BCAP31
AP2S1	VPS33B	LACTB	EXD2	EXOSC5
MRE11	UBAP1	CLPTM1L	NELFCD	STAU1
LRCH1	PFN1	ATP2A2	CYFIP1	IARS1
MT-ATP6	EIF4G2	NXF1	RBM8A	CCDC124
RBM45	AKR1C1	CNOT1	DNAJB1	NAP1L1
HSP90AB1	BCAP31	GNAI2	PRPF31	LCN1
PAK4	PIN4	NTPCR	ACACA	TERF2
DECR2	PSMC3	MORC4	WDR5	EML4
CCDC80	RCOR1	XRCC1	PLOD2	BAZ1B
ACTR3	ZCCHC8	HIP1	CAND1	ZNF512B
NPLOC4	FAM98B	CLINT1	PTPN1	ZKSCAN1
CCNK	MICU2	VEZF1	XRCC1	TBL2
SRSF6	EPS15L1	PFN1	NDUFS7	ASH2L
YES1	CPT1A	SH3BP4	PPP1R12A	TPI1
SVIL	RBM5	PPP2CB	CD2BP2	MID1
MANF	RBM33	RCN2	OCIAD2	ASCC2
NOP9	KMT2A	DCD	ZFX	ZBTB7B
SEC23A	TMEM109	NQO1	PHF2	TGFBI
CHD8	EIF3F	ALKBH5	EXOSC5	PPP1R9B
ATP5MG	INF2	AKR1C2	ZBTB10	QARS1
ARPC1B	KRT36	MCM3	SPATS2L	PLRG1
NCOA5	PPP2R1A	ERBIN	SPCS3	ZRANB2
SMC2	KARS1	MBNL2	QKI	BMI1
PPFIBP1	CBX5	EIF5	TMEM109	DDRGK1
DNAJC11	ANXA6	DDRGK1	THOC2	BSG
GALNT2	SPTY2D1	QKI	CCDC137	DHX38
TP53BP1	ABLIM3	PPIL4	PUM1	TFAP2D
NDUFC2	EMG1	SNU13	PRPF38B	ZFX
LIMA1	DDRGK1	RAI1	EIF4G1	TCEA1
CDC27	FSBP	NDUFS4	PKP4	HBA1
ANAPC7	POLR2B	JAK1	CYC1	NDUFS7
PIK3C2A	CPEB4	GTF2H1	CLK4	SERPINH1
CD2BP2	GNAI3	ELMO1	MORC4	THOC6
EXD2	RBM28	GSN	ANAPC7	NRF1
QKI	DDX49	CAST	PARD3	MICU2
PACSIN2	ZNF207	INTS6	RAI1	DPM1
CFL1	CD2BP2	S100A13	ALDH3A1	EXOC6B
PWP1	SART3	CORO1B	NFIA	TXN
ARL6IP5	SRPRA	LPP	DDX49	LETM1
SOAT1	RRP8	TEKT4	PPP2CB	SRPK1
SEPTIN10	NELFCD	SLC3A2	CNOT1	MRPS12
LETM1	CENPV	NDUFA9	LAMC1	EIF3F
NOP10	DDX50	RBM42	DCD	GNAI3
FLII	ATP13A1	PLS1	LRPPRC	CTSD
NIFK	S100A13	LUC7L2	MAFK	ESYT1
NDUFB9	EXD2	OAS3	CCT7	WDR36
ANXA1	LEMD2	SMARCB1	POLR2E	RAVER1
DNAJB14	TAGLN2	ZNF512B	RRP8	CGGBP1
CDC16	BABAM2	EMC3	SRBD1	KATNAL2
PAK1IP1	SELENOH	ORC5	ITSN2	DDX3Y
PLGRKT	TOMM40	AP2S1	RAB10	KLF5
EXOC3	RPL22L1	PLOD2	POLR1G	ZNF24
TRIM56	IARS1	SELENOH	CPT1A	CANX
EMG1	COPB2	SMNDC1	NOL11	PAK4
NDUFA11	EHBP1	PSMD4	LETM1	AKR1C2
ASCC2	HSP90AB1	CACTIN	ALKBH5	DOCK5
ORC5	THOC2	NCBP3	AZGP1	SRBD1
PON2	CTNNBL1	RBM7	RGL2	ASCC3
AGPAT5	OAS3	CCDC124	EIF3I	SETD3
UFD1	FECH	EPS15L1	ABCC1	NDUFA6
NTHL1	SSR3	NTHL1	MCTS1	FTSJ3
SRSF5	NDUFA9	ERCC2	BMI1	CCT2
SARNP	ZNF362	NDUFS7	ERMP1	UGT1A9
RPP30	TBL2	GPRC5C	STIM1	MRRF
OSBPL8	DHX30	AP2A2	CETN2	HSPD1
UGT1A9	EMC3	CYB5R1	CBX4	OSBPL8
RAVER1	OCIAD1	EIF3G	PLRG1	NDUFA5
AUP1	POP1	MMTAG2	NCOA5	IMP3
IARS1	DNAJC9	KLF5	SART3	CYP2S1
AFDN	YWHAB	NAP1L1	RSRC1	RPL28
PIGS	DSP	ANAPC7	S100A13	MTARC2
KRT16	PRPF31	NOL10	RFC3	EIF3L
NDUFA12	DHX38	HSPA2	PRSS23	NDUFB10
GULP1	WDR61	CPT1A	TSPYL2	USP48
MRPS23	BASP1	WDR3	TRMT10C	NACA
SERPINB12	MGST2	NPM3	CCDC124	ACTR1A
CCT4	BRIX1	MICU2	EIF3E	USP39
BMI1	KIF18A	GNAI3	VPS39	SNRPB2
AKAP17A	THOC6	SRP72	SETD2	MYO1E
SMARCA2	SMARCE1	PNN	KANK2	BTBD11
EIF3G	IMPDH2	INTS3	CLINT1	TNS1
MAGOH	SRSF4	PPFIBP1	FRG1	PHF2
TRIP4	APOBEC3C	SPCS2	SNRPB2	RSRC2
MMTAG2	ZC3H18	UFD1	S100A9	MORF4L2
YWHAB	EXOSC2	FXR2	S100A8	SAMD1
CDK5RAP3	PNKP	P4HB	ILK	AFDN
PURB	PPIL4	GPATCH1	RBM33	ZNF768
RNF2	EIF5AL1	RBM5	G6PD	PPP2R1A
RBBP4	CCNK	SMC3	DDX52	RBBP5
EMC7	DPM1	FARSA	LRWD1	LAMC1
ETF1	ZNF787	ETF1	DHX8	GATA6
PRSS1	ACBD5	TIGD2	IGHA1	AKR1B1
SRP54	ZFX	NSRP1	ALDOC	ACTN2
POLR2A	DNAJC8	ASCC2	CWC25	FAF2
HCFC1	ABCC3	PAK4	TRMT1L	PDS5B
NTRK3	TIMM50	TP53BP1	MAFG	IMPDH2
CLASP1	ECH1	RBM8A	AUP1	HDAC1
LARP7	HSP90B1	HK1	MCM3	EIF3M
CDC42	DDX52	IGHA1	SNRPG	EIF3A
DDX49	CDR2L	LIMS1	MRPS7	SEPTIN8
CBX4	PPP1R12A	RSRC2	DNAJC1	ERMP1
ABCC1	RSRC2	IMP3	NIPSNAP1	SEC23A
PARD3	CBLL1	NOP14	ZRANB2	DDX27
TRIOBP	SCAF8	PNISR	DDX24	WBP11
PPIG	BUD31	KPNA2	OSTC	CEBPZ
RPS28	EHD1	BTF3	RBM42	METAP2
SCAF11	NIFK	EIF3D	RAB14	TRMT10C
EIF5AL1	TMEM43	RPRD1B	ELMO1	RO60
SEC22B	OCIAD2	MID1	CBX5	UTP20
SRPRA	MORC4	TUBG1	AP2M1	GSDMA
TEAD1	DNAJB1	PKP4	RPS19BP1	JUN
SLC3A2	NME1	HSP90AA1	ATP1B1	ELF1
ZFX	FAM162A	PLRG1	XPC	CALM3
FAM98B	CHTOP	PNPT1	SRPK1	ACTR8
ACTL6A	KRI1	HNF4A	DHX57	TRIP4
SKIV2L	RNF20	EHD1	DDX3Y	GTF2F2
RBM26	GLG1	KRT16	CLK2	CARS1
AKR1C1	YTHDF2	NDUFV1	EMC3	TMEM43
ZNF24	NKAP	GTF3C3	LPP	GTF2H1
SYNPO	PLEKHA6	TRMT10C	LPGAT1	FLII
UTP15	PACSIN3	PSMC1	SMARCB1	SRP54
CALML3	TXNRD1	BAZ1A	TAF6	CD2BP2
BUD31	SMNDC1	FLOT1	TMED7	AZGP1
RSU1	TOMM20	C2orf49	MID1	SLC25A4
CACTIN	ZNF24	DHX16	RBBP7	SCAF8
SRPK1	SCAF11	CSTF2T	DPM1	HSP90AA1
KIFC3	CANX	FAM78B	KRT6B	PAF1
PHC2	ARL6IP4	THOC2	ZNF804A	NDUFC2
CWC25	RNF2	BHLHE40	GTF2H1	ATP5MG
DAP3	LPGAT1	BPTF	NELFE	ABCC2
FLOT2	CNOT1	MRPS12	FXR2	OPA1
CSTF2T	BMI1	LMNB2	BRD4	MARS1
GSDMA	NELFE	RPL34	SEC61G	RBMXL1
KPNA3	SEC61G	CUX1	SEC23A	RPS21
PES1	BTF3	TFAP2D	RAVER1	LPP
IPO7	NR2F2	CENPB	NDUFA5	ORC3
CCT7	USP7	GTF2H2	RRP15	ACAT1
PHC3	MDC1	XPO1	NDUFA9	CPT1A
OAS3	LIN7C	PAF1	SUMO1	CPEB4
RER1	MAP7D1	MRRF	H2BC18	AGO2
MRPS7	MICU1	BYSL	POLR1E	NBN
NDUFS7	NOP9	SRPRA	CUX2	ARPC5L
EHBP1	PAF1	ATXN2	SELENOH	DAP3
MYO15B	AKAP8L	HDGF	KIF16B	ERCC2
RRP7A	AKR1C3	CWC25	UACA	LDHB
MICU2	NUMBL	CORO2A	YWHAB	BCKDK
DDX39A	ZC3H15	CDC73	RER1	TEAD4
COPG1	LYAR	DDX39A	MARS1	AKAP17A
RTN4	ZBTB7B	RBM28	ANXA6	SRPRA
CNTNAP1	MYO1E	ASH2L	SPTY2D1	EHD1
ZFP91	PARVA	ATP1B1	EDC4	SRFBP1
PRMT5	ZBTB10	GNPNAT1	RRP7A	RAD21
ERLIN1	KHDRBS3	MAFF	WBP11	PATZ1
DDX31	YME1L1	BRIX1	CENPB	EIF2A
NME4	LETM1	KRT78	INTS5	UTP4
LLPH	ACTR1A	NDUFA12	ARF6	PARVB
LSG1	TMCO1	SNTB2	ACTR1A	ESYT2
TRMT10C	ECI2	SNRPB2	SNU13	ATP1A1
MRPL11	STAG2	OSTC	GLYR1	UFD1
VEZF1	NOP10	PWP2	RPRD2	SRSF5
AKAP2	PIKFYVE	NOB1	PHF23	TRMT1L
STIM1	ESYT2	AFDN	TMEM230	AKAP2
TFAP2B	DNAJB4	RAD21	DSG1	CCNT1
AGO2	LBR	BAZ2A	CNTN5	SCCPDH
SNRPB2	KRT33B	ARPC5L	GATAD1	ERCC3
RFC3	SLC25A13	HDAC2	SPCS2	WDR1
POLR1G	WDR5	SMC4	EXOSC4	CUX1
PRRC2A	AAAS	CANX	TXN	DDX39A
PPAN	ACAT1	PPP1R12A	NOP14	DHX8
DARS1	BAZ2A	PURB	DHX38	CAND1
NCBP2	RAB10	HBA1	ETF1	BICC1
LIMS1	NHP2	UGDH	SREK1	THOC1
DNAJA3	PPFIBP1	ARID1A	EIF3H	PSMA4
BAZ1A	UBAP2	KDM1A	KRT80	ARHGAP12
KHDRBS3	EIF4H	TXN	FAM78B	SFSWAP
NXF1	ADD3	UTP4	HSP90AA1	ILK
ZNF148	TMEM205	SIM2	SNRPC	LPGAT1
ALDOC	ALDH7A1	PTGES3	CORO2A	THOC3
CUX2	CORO1B	CBX4	GTF3C3	TMEM41B
PHF8	TBL3	CPNE3	NME1	RNF40
STAG2	SNU13	DNAJB1	ELF1	ATP5F1EP2
DNAJC9	DHX8	MRPS22	ORC3	TRIM41
STT3A	UGT1A9	CARS1	SCCPDH	CAMK2D
AKR1C3	DNAJA3	RPRD2	IMPDH2	CYFIP2
RFC1	TPI1	PRKAA1	SCFD1	IGHA1
SLC27A4	THYN1	USP39	U2AF1	QPCTL
EIF3F	EIF4A2	PYCR1	CSTF2	TSPYL5
MTCH2	PAIP1	C7orf50	LANCL1	LRPPRC
WDR1	ZNF346	NAA15	EMC4	EHBP1
CSTF1	ADNP	USP6NL	EIF4A2	PHC3
MTX1	EIF3M	NSUN5	ZNF362	HBP1
SMN1	SBDS	PARVB	WRN	DIAPH3
ARF6	ESF1	NEFM	GTF2E1	KRT80
NDUFA5	ATP1A1	SEC63	TRIP4	KIF4B
NDUFA8	PDIA5	PRKRA	PLS3	FAM50A
HSPD1	CCDC124	MARS1	KPNA1	MBNL1
KRT6B	NDUFS7	EHHADH	LMNB2	DMTN
RHOT1	ORC5	DIAPH3	KPNA2	NSUN5
COX7A2	CAPG	MTPAP	TCEA1	CSNK2A2
SPTY2D1	SAMD1	DNAJC1	CSNK2B	PINX1
ZNF346	ARF6	CSE1L	CCT5	SPATS2
RGPD3	GTF2H1	UTP6	VRK2	HYDIN
EXOSC4	CORO2A	TRIM56	NT5E	RPS6KB2
TMED7	ZFP91	CCNT1	SLC25A4	INPP4A
TGFBI	PRSS23	USP3	CTSD	G3BP2
CANX	MAZ	TRIP4	CCT3	PSMC4
MACROH2A1	ABCC2	PPIG	FAF2	POLR2B
DDB2	RGL2	RAB11A	COX7A2	SIPA1L3
MRPS34	PLRG1	TPR	GLG1	CHAF1B
POLR1E	EHD4	GOLGB1	EFHD1	NSMCE3
FAM162A	TP53I11	TMEM43	SEC22B	RRP8
DDRGK1	PTPN1	AKAP2	TFAP2B	DNAJC10
RRS1	PRDX4	HDGFL3	GLIPR2	SOAT1
GTF3C4	KLF5	TERF2IP	STRAP	CDS2
DSG1	CYC1	PACSIN2	PHC2	EPRS1
TMEM245	CCT2	SLC2A1	CSNK2A2	ZNF598
MYADM	RCN2	ENAH	MYO15B	EIF4G3
RP9	DENR	RBM19	BUD31	H1-10
PRKAR2A	NQO1	YTHDC2	MAP1LC3A	RBBP7
GATAD1	BYSL	ACAT1	OAS3	ANXA2
EXOC6B	PNN	LDHB	LLGL2	FLNA
NIP7	CRYZ	KDM1B	PPFIBP1	KRT10
TJP3	KRT6B	WTAP	GSR	HNRNPL
PACS1	ASH2L	MICU1	DNAJB4	ACTA1
TMEM33	CAVIN2	SCCPDH	DIS3	H1-5
MCTS1	NDUFA5	TERF2	NPM3	U2AF2
KRTCAP2	POLR2A	CCT7	NOSIP	RPL22
MRPS27	PPIG	GGH	HSPA2	RPS7
PRSS23	SRBD1	SLC16A3	SRSF5	ASPH
ATP6V1A	MAFK	RMDN3	SNTB2	LRRC59
SLC25A13	KRT83	QPCTL	MRPS22	PPIB
TP53I11	ZRANB2	PCNP	CASK	FIP1L1
SLC25A4	ATP2A2	RIOX2	MBOAT7	RPL3
CSTF2	RBM7	MRPS35	CD109	XRN2
PHF23	ESRRA	DLST	TMEM214	AHNAK2
ECH1	EXOSC5	COPA	GTF2F2	ACLY
LAMA5	CCDC137	ESF1	RNF20	RPL35
TOP3A	PYCR1	THYN1	SAMD4B	PSPC1
ALKBH5	PKP2	KANK2	PSMC2	SNRPE
DNAJC8	G3BP2	GOLIM4	ORC5	ABCE1
CCT2	CGGBP1	RPP30	TGFBI	ANP32B
DYNC1LI1	CLINT1	ECH1	PSMD11	H2AZ2
CLPTM1L	WDR1	PHC3	PTCD3	SLFN5
EPS8	EIF5	SRBD1	PARVB	YBX3
GNL2	MEN1	NSMCE3	RCOR1	PDAP1
ELMO1	RBM42	KIF4A	ORC2	CYP24A1
DNM1	CFAP20	BUD31	ZC3H15	DDB1
TTC28	ABI1	STAG2	USP39	RPL21
UTP18	ORC3	TNRC6A	IGKC	IK
THOC1	TXN	MTX2	DAP3	CALU
CCT8	OSBPL8	ZNF579	MYO18A	GNL3
PTGES	TRIOBP	GORASP1	CANX	YWHAE
S100A8	MSH3	ZNF451	CAST	CBX3
CALR	TMEM33	POF1B	ARPC5L	TPM1
OSBPL5	RARS1	DTNB	SHANK2	VCP
TMEM41B	NDUFS2	TRRAP	TMEM43	YTHDF1
PELP1	CHID1	SPTY2D1	DENR	H2BC21
ACSL4	IKBIP	ZNF250	RBMX2	ATP5MF
RSRC2	PMS2	FLNB	PYCR1	YWHAG
CLINT1	RPL28	NCL	CARS1	MRE11
ACOT13	NPLOC4	HBB	ELF3	HBS1L
SRFBP1	MTHFD2	RTCB	JAK1	MIDEAS
FGF2	POLR2E	RPL22	DDX50	RANBP2
EPHA2	DRAP1	LMNA	CPNE4	STIM1
DHX38	ESYT1	RPS18	MOV10	CHD4
EXOSC3	CSNK2A2	TAF15	RBMXL1	LARP1B
GRAMD1A	BHLHE40	RPL13	SPECC1	PUM2
FKBP8	SCYL2	RBM17	NUP93	MAP4K4
RPRD1A	MTX1	ARMC1	CSTF1	TUBG1
SDAD1	RPP30	SRRT	LEMD3	ZCCHC8
ERCC2	TBL1XR1	DAZAP1	HDGFL2	HIC2
RBBP7	ITPR3	ALDH1A1	S100A7	PLEKHA6
FKBP11	AKR1B1	TNKS1BP1	HDAC2	BUD31
KRI1	GTF3C2	PRPF6	GGH	RPL19
GTF3C5	SPATS2	RBM27	KRI1	ZNF148
TEFM	LSM4	TUBA4A	SAMD1	SEC61A1
CCT6A	PHF2	SMC1A	NDUFB4	MORC4
DHX16	SMARCA2	PRDX4	POGZ	MTX1
CNOT2	NAP1L1	EIF4B	GCC2	NDUFS4
OSTC	CENPB	TMPO	PNPT1	NFIA
SRC	EIF3G	MYL12B	THOC1	LANCL1
PIGT	KRT17	KRT19	SLC25A13	MCTS1
SMARCB1	ATP5MG	RBFOX2	C2orf49	ZNF787
GPAA1	MARS1	U2AF1	GSDMA	RBM8A
JAGN1	S100A8	PRPF38A	CUL1	LSM4
SEMA3C	PBXIP1	HLTF	FDXR	PWP2
BRAP	PPP2CB	EXOC6B	HSP90B1	DHX57
BICC1	ATP1B1	MAGT1	PSMA4	CTBP2
CTSL	EIF3J	BSG	CCNT1	EXOC4
NELFE	ARPC5L	EIF3CL	TMEM41B	DNAJC1
ACTN2	RER1	CCT6A	MPHOSPH8	CORO1B
CNOT9	SP3	CAPZB	YARS1	NHP2
RBMX2	RAVER1	NOC4L	DLST	KDM1A
WBP11	GTF3C3	FOSL2	ARID1A	KRI1
ORC2	HDAC6	KRT72	PNPLA6	UPF3B
OPA1	YARS1	NELFCD	PELO	MRPS7
HEXIM1	LDB1	TAF2	RIOX2	HDAC2
HSPA2	MAFG	PRPF4	TENT2	PYCR1
NOMO2	ZNF76	SEC24C	TAGLN2	CDC16
DPY19L1	RPRD2	YWHAE	GATA6	ACACA
ZBTB25	NDUFS5	NCKAP1	THEM6	NUP155
RHPN2	SUPV3L1	POLDIP3	CLPX	NDUFA12
SMARCD3	GNPNAT1	EIF5AL1	INTS1
SELENOH	FARP2	LBR	CEP170
EIF6	ZNF512B	RBM33	H1-3
LEMD2	RRP15	NSUN2	SRPRA
GTF2H4	DMTN	EIF3A	EIF5
ZMYM2	ADD2	OPA1	PES1
MRPS21	AIMP1	CAPN1	HSPG2
SLC25A17	KIF4A	KRTCAP2	RREB1
USP6NL	ATXN2	AGPAT5	SMC4
USP39	FLOT2	PLEKHA6	MRPS12
EMC4	BRD4	ACOT13	CHMP1A
MRPS22	PATZ1	GSDMA	SLC4A1AP
ATP5PD	U2AF1	RBMS1	FLOT1
SNRPC	GPI	LANCL1	SIM2
ZG16B	KDM1A	MCTS1	TNRC6A
CISD1	KPNA3	CAND1	EXOC7
RCC1	CEP89	EHBP1	SIPA1L3
LIN7A	UGDH	GLG1	TTC37
TOR4A	RAE1	PRRC2A	PRKRA
FAF2	DHX16	LTF	RANBP2
NME1	GGH	MRPS34	MTA1
LRRFIP2	MRPS7	FOXA1	PLEKHA5
TPI1	OSTC	DYNC1LI2	EIF4G2
RIOX1	VRK2	RNF40	PAK1IP1
MTUS1	MRPL11		TFIP11
PTGES3	CACYBP		AKAP17A
MMGT1	FKBP11		PLCB3
ZNF512	DNAJC10		INTS14
PPP2R1A	IPO7		IKBIP
PPP1R42	PHF23		TERF2
RARS1	RAB11A		HDGFL3
INTS5	HDAC1		RB1
VRK2	HDGFL3		TRIM41
PACSIN3	ERCC2		DARS2
CTSD	TUBB4A		ZG16B
NACA	THOC3		SDC1
KDM1A	NOMO2		KDM2B
PIP	MAFF		EPRS1
RNF20	NOC4L		KNOP1
ACTR1A	NDUFA12		MED23
MRPS12	CARS1		AFDN
NOSIP	HEATR1		PPIL2
EFHD1	POLB		RAB11A
CTNNBL1	GTF2F2		DNAJC10
THOC3	EXOC8		ARHGAP12
CORO1B	MLEC		DDX55
HSP90AA1	PDCD4		HKDC1
WDR18	STRAP		CAMK2D
GNPNAT1	TRIP4		NAP1L1
TXN	EIF4E		FOXA1
PDCD4	SFSWAP		CYFIP2
DNAJC1	NCBP1		FMNL2
IKBIP	HMGXB4		POLR2H
CCDC124	ELMO1		MRPS28
AP2A2	ERMP1		PACSIN2
HLTF	EMC7		HDAC1
RBMXL1	NDUFA8		S100A16
MAP7D1	TIGD2		ZGPAT
KIF1C	TMEM41B		SUFU
SNX33	PRRC2C		GOLGB1
CDC23	MAST3		TXNIP
GLG1	GLIPR2		ACAT1
PLCD3	RBM26		SLC16A3
EXOC2	THOC1		NQO1
KRT78	TFRC		QPCTL
BAG2	TMTC3		PLD3
RPF2	PKP4		ESF1
S100A13	HBA1		SMC2
ALDH3A1	PDS5B		KRT85
SIPA1L3	BAZ1B		H1-2
YY1	CCDC175		ENAH
DHX29	EXOC1		HBP1
CORO2A	TSR1		MRPL38
KRT81	SRFBP1		MRPL19
PRCC	PTPN6		EIF2A
LAMC2	PIP		TXNRD1
MBNL1	PCNP		NHP2
SUMO1	SLC25A4		DUSP11
DNAJB1	HEXIM1		TRRAP
SCAF8	CDC23		PAF1
RNF40	ELF3		INTS3
SLC16A3	PACS1		PPFIA1
THEM6	RPA1		ALB
HDGF	SPECC1		HNRNPR
HMGA2	NAA40		PRKDC
STXBP3	FGF2		HNRNPH1
UTP23	TMOD3		KHSRP
CTBP2	AP3B1		KRT2
LPP	LDHB		PCLO
ADNP	SRPRB		PRDX1
AAAS	CISD1		PTBP1
MRPL14	WIZ		RPS9
EXOC8	MED12		CKAP4
LLGL2	SHMT2		FAM98A
DDX10	PTGES3		RPL10A
FHL2	EIF2B4		CMAS
PELO	GPC6		RPL8
WDR11	KIFC3		EEF1B2
TIMM17B	AP1G1		RPS15
SHKBP1	ITGB1		CPSF2
EXOSC7	PAXBP1		PA2G4
MCM5	DNAJA2		MTREX
PREB	JAGN1		SNRNP40
SLC25A12	PSMB1		DDX39B
MICU1	DNMBP		ZC3HAV1
QPCTL	EFHD1		SRRM2
INTS10	FDXR		CBX3
MAVS	MTA1		LARS1
RPRD1B	KRT80		TKT
CREB1	LPP		API5
LSM14B	KPNA1		CSRP1
INTS6	EML4		RNPS1
PSMC4	JAK1		LSM14A
TAGLN2	MRPS12		PDLIM5
TCP1	IDH3B		H2BC21
GNAI2	SNTB2		HLTF
NOL9	TSPYL5		ALDH3B1
SDC1	PRKRA		PRMT1
MRPS28	MTIF2		MGST3
CD109	UQCR10		UTP20
TCEA1	SLC4A1AP		EIF2AK2
RCOR1	GTF3C4		HSD17B10
VASP	CTSB		PARN
TAOK2	QARS1		UFL1
QARS1	MBNL1		LYAR
TRIP6	L3MBTL3		TEAD1
PLOD2	RING1		EPS8
PSMD8	S100A7		MSH3
TENT2	TNRC6A		ATXN2L
VARS1	MTARC2		KDM1A
LEMD3	CDC73		CPEB4
GTF2F2	MRPS21		PGAM5
DOCK7	TMEM258		CENPV
SERPINE1	MYADM		SSR3
MCAT	KIF1C		LUC7L2
TANC2	MBP		CAPN1
RBM19	FGD4		EIF3J
TMEM214	DIAPH3		NGDN
PTPN1	ABCC1		SCAF8
TMX2	NME2		SF3B4
DCUN1D5	MAOA		SEC24C
TAF2	LMNB2		HRNR
GMPS	EXOC2		ACOT13
ANXA6	MTX2		SP1
PPIH	NAA16		FNBP1L
CDS2	RIOX2		SLC3A2
UTP6	TERF2		NDUFC2
ABLIM3	TBX3		HK1
PCED1B	ERBIN		CPM
RPP38	COLGALT1		HNF4A
POLR2G	MRPS22		TCF7
SMARCE1	PINX1		RO60
KIF4A	NDUFB4		MAZ
ZC3H6	SPATS2L		PACS1
PUM3	CCNT1		LUC7L
ADD2	WRN		SMARCA2
ZNF629	AKAP2		NOMO2
CRAT	PIGS		BPTF
ENAH	COPB1		TMEM33
LSM2	CDC16		HMG20B
DOCK5	DNAJC1		VPS45
EIF4G2	CALR		OXA1L
CAMK2D	HNF4A		CSTF2T
ARHGEF28	EHHADH		GTF3C2
MACF1	EXOC7
CDK13	SCAF1
ZNF451	SNX33
PTPN14	LEMD3
GOLIM4	RHOT1
RIF1	PGAM4
CRYZ	CUSTOS
TNS3	MAVS
SMC6	MTCH1
TERF2	CWC25
MYH14	MCM3
SHROOM2	PSMC4
MTX2	MRPS34
TAPBP	SEPTIN4
DLG5	POGZ
TJP1	EHMT2
HNRNPUL1	LRRC47
RPLP0	ST13P4
RPS2	TTC37
KRT7	TCF20
TOP2B	NFRKB
RTCB	TRMT1L
HNRNPH2	NOC3L
SRSF1	TFIP11
RPL11	CSNK1A1
MAP1B	AFDN
UBA52	NRF1
SRSF10	KNOP1
DKC1	FNBP1L
SQOR	SAMD4B
KRT5	SLC3A2
SNRPD1	NCAPH
SERBP1	TFAP2D
PKP3	CHD1L
VAPA	ZNF598
HEATR1	NSMCE3
PPP1CA	DHX35
KRT15	TRIM41
TFAM	INTS1
HMOX1	NSMCE4A
HMGA1	VIRMA
SEPTIN11	UGT1A6
PTK2	LEO1
IMP4	NME4
PA2G4	CHD3
EMD	DDX10
ACTBL2	SH3KBP1
AKAP8	POLD1
ALDH3B1	DNMT1
LRWD1	SIN3A
ABCC2	DUSP11
PABPN1	EPHA2
PNN	ZNF250
SEPTIN7	CLPX
NT5E	DTX2
EIF1AX	INTS3
SRP72	PRRC2A
NDUFS2	PELP1
ARPC5	ZNF451
NDUFB3	ZC3HAV1L
TMEM43	TRRAP
SMC3	HNRNPUL2
PKP4	KRT10
RBM15B	ELAVL1
SSR3	ASPH
RHOG	ABCF1
HSPA9	TAF15
NUP155	RPS7
TEX10	SART1
NDUFS5	PSIP1
ABI1	DDX46
TFAP2D	RPS3A
PGD	FIP1L1
ACOT9	MSH6
DCD	SNX9
PDS5B	ALDH1A1
RAI1	MAP4
PHRF1	HADHB
RBM34	AHNAK2
ELF3	NPM3
SLX9	PSPC1
COPA	PRPF4B
TFB2M	FKBP3
VIRMA	RRP1B
NEFM	ABCE1
PLEKHA6	WDR82
ATP1B1	KRT84
PYCR1	FARSB
DNMBP	RPL30
PATZ1	EZR
STAT1	CYCS
HK1	SSB
ARPC5L	RCC1
DHX8	EIF2A
AQR	ZNF326
PPIL2	IMMT
	CCAR2
	H2AZ2
	RPL37A
	HACD3
	CDK11B
	NOL6
	DECR1
	POLDIP3
	G6PD
	IGF2BP2
	PRPF4
	PGAM5
	DIMT1
	RAB13
	HSPA9
	DHX37
	RANBP2
	HSPD1
	NT5E
	USP39
	SRP72
	TFCP2
	TRMT10C
	TGFBI
	MAP4K4
	RBM8A
	MYO18A
	NIPSNAP1
	DECR2
	PQBP1
	KIF2A
	NDUFS4
	SH3BP4
	AP2A2
	CSNK2B
	CUL1
	KDM2B
	NDUFB9
	SNX8
	LAMB3
	NSUN5
	ASCC2
	CTSD
	SMARCB1
	DLST
	RNF40
	MRRF
	RBBP5
	CDK9
	GLYR1
	HPCA
	PSMD8
	ZMYND8
	HRNR
	TMEM214
	POP7
	PSMA4
	PSMC5
	ERCC3
	SLC25A10
	COPA
	TANC2
	ANKLE2
	AP3D1
