# Supplementary material for: SP3-induced Timeless transcription contributes to cell growth of lung adenocarcinoma cells
Source: PLoS One. 2024 Feb 14;19(2):e0298295. doi: 10.1371/journal.pone.0298295 (PMC10866488; doi:10.1371/journal.pone.0298295)
Supplement: S3 Table — (XLSX) [file pone.0298295.s005.xlsx]

## Sheet: Sheet1
S3 Table. The identified TFs in groups of sequences P0, P1, P2, and P3
Beads TFs	P1 TFs	P2 TFs	P3 TFs	P0 TFs
BAZ2A	ZBTB25	PAXBP1	RERE	ADNP
ZBTB7A	ZBED6	ZKSCAN1	THYN1	ZBED6
HOXB8	SP1	NRF1	ZBED1	MTA1
LTF	ZNF579	ZBTB25	PREB	STAT1
WIZ	ELK3	SMAD3	ZNF512	SP3
TFCP2	ZBED1	ZNF292	RUNX1	HMG20B
PURA	TCF7L2	ZBTB43	ZNF691	THYN1
ZNF512B	ATF1	SMARCE1	NR2C2	GLI2
NR2C2	TCF25	GATA6	PAXBP1	L3MBTL3
PAXBP1	ZNF768	SP3	ZNF579	CSDE1
ZBTB7B	PIAS1	HOXB8	ZNF8	PAXBP1
SIM2	NFIA	JUN	ESRRA	ZNF362
USF1	MGA	HMGA1	MAFF	ELF2
CUX1	RUNX1	MECP2	ZNF592	BAZ2A
AHCTF1	ZNF512	JUNB	BAZ2A	HMGXB4
NKRF	ARNTL	ZNF148	ARID1B	ZNF691
NME2	USF1	AHCTF1	KLF5	RREB1
CTCF	CREB1	CUX2	ZNF24	WIZ
TBR1	JUN	KHSRP	CTCF	HMGA1
JUN	CEBPG	SFPQ	CUX1	PURA
HNF4A	PURA	BCLAF1	CREB1	TADA2B
KHSRP	TFAP2B	HMGB1	NFRKB	FOSB
SFPQ	KHSRP	YBX3	ZNF787	KHSRP
BCLAF1	CSDE1	GTF2I	BCLAF1	SFPQ
GTF2I	FOXA2	TFAM	HMBOX1	TFAM
YBX3	ZNF384	HMGB2	MTA2	HMGB1
YBX1	STAT1	PPARD	ZNF512B	BCLAF1
ZNF326	SFPQ	UBTF	SFPQ	GTF2I
CEBPZ	HMGB1	NKRF	HMGA1	HMGB2
PPARD	TFAM	SUB1	GTF2I	NKRF
HMGB1	GTF2I	CEBPB	TFAM	UBTF
GTF2IRD2B	BCLAF1	NFIC	HMGB1	HMGA2
HMGB2	HMGA1	NFIB	NKRF	SUB1
CDC5L	HMGB2	TOX4	HMGB2	AHCTF1
NCOR2	UBTF	ZNF609	UBTF	CEBPB
UBTF	YBX3	ZNF326	YBX1	SMAD3
JUNB	NKRF	ZNF207	PPARD	MECP2
SMAD3	PPARD	SMARCC2	SUB1	JUNB
NFIC	SUB1	NR3C1	SSRP1	BHLHE40
SUB1	SSRP1	SSRP1	SMAD3	SSRP1
SSRP1	YBX1	HMGB3	MYEF2	NFIC
LYAR	SMAD3	TEAD1	NFIC	MYEF2
ZNF609	ZNF281	ZNF787	GATAD2A	NFIB
ZNF281	NR2C2	ZNF384	YBX3	CDC5L
NR0B1	MECP2	HMGA2	ZNF384	SMARCC2
MYEF2	ZNF148	CDC5L	CEBPB	ZNF609
ZNF787	CDC5L	SMARCA1	JUNB	TEAD1
FOSL2	NFIC	STAT1	CDC5L	HNF4A
SMARCC2	JUNB	TFCP2	ZNF326	ZNF326
HMGB3	HMGB3	LYAR	LRRFIP2	FOSL2
SMARCA1	MYEF2	CEBPZ	ZNF350	YBX1
NFIB	HMGA2	ZNF281	MECP2	ZNF281
CEBPB	TOX4	NFIA	ZNF148	MAZ
TOX4	NFIB	HIC2	NCOR2	NCOR2
FOXA2	SMARCC2	PURA	SMARCA1	HMGB3
ZNF768	CUX2	MAZ	HMGB3	PURB
CSDE1	VEZF1	NR0B1	SMARCC2	VEZF1
ZNF207	ZNF609	UBP1	ZNF207	UBP1
HIC2	SMARCA1	ZFX	CEBPZ	LYAR
PURB	NCOR2	CTCF	BHLHE40	ZNF384
TEAD1	AHCTF1	RCOR1	TFCP2	FOXJ3
ZFX	TEAD1	ZNF24	AHCTF1	NME2
ZNF24	FOSL2	NCOR2	FOSL2	TFCP2
ZFP91	CEBPB	CSDE1	UBP1	USF2
VEZF1	CTCF	FOXJ3	HMGA2	NR0B1
TFAP2B	ZKSCAN1	ZFP91	TADA2B	SMARCA1
ZNF148	CEBPZ	TADA2B	SMARCE1	CTCF
CUX2	NR0B1	NME2	HIC2	RCOR1
GATAD1	HIC2	MYEF2	ZNF281	MAFG
ZBTB25	UBP1	ZNF350	PURB	TERF2
LRRFIP2	CEBPD	HMGXB4	VEZF1	ZNF512B
ZNF512	PURB	VEZF1	FOXJ3	ZKSCAN1
DNAJC1	MTA2	ZNF512B	NR0B1	ZBTB7B
YY1	RCOR1	KLF5	JUN	TFAP2D
HMGA2	ZNF207	HNF4A	TOX4	ZFX
ADNP	ZNF362	BHLHE40	PURA	NRF1
PREB	SMARCE1	CUX1	USF2	KLF5
CREB1	ZNF787	TFAP2D	CSDE1	ZNF24
RCOR1	ZFX	MAFF	NME2	ZNF768
SMARCE1	ZNF24	BAZ2A	ZNF609	GATA6
ZNF629	NR2F2	PURB	ZFX	CEBPZ
TERF2	LYAR	ARID1A	ZBTB10	JUN
TFAM	ZBTB7B	SIM2	NFIA	ELF1
HMGA1	ZBTB10	DNAJC1	MAFK	TEAD4
TFAP2D	BAZ2A	TERF2	MAFG	PATZ1
ELF3	THYN1	THYN1	DNAJC1	CUX1
PATZ1	ADNP	ZNF579	CUX2	HBP1
STAT1	ZFP91	ZNF250	GATAD1	YBX3
	MAZ	FOSL2	ELF1	HIC2
	KLF5	LTF	ZNF362	ZNF148
	MAFK	FOXA1	TFAP2B	NFIA
	ESRRA		RCOR1	ZNF787
	BHLHE40		ELF3	DNAJC1
	SP3		ARID1A
	MAFG		GATA6
	ZNF76		RREB1
	ZNF512B		SIM2
	PATZ1		MTA1
	MAFF		TERF2
	HMGXB4		FOXA1
	ELF3		ZGPAT
	WIZ		HBP1
	PAXBP1		KHSRP
	MTA1		LYAR
	L3MBTL3		TEAD1
	NME2		SP1
	TERF2		HNF4A
	TBX3		TCF7
	DNAJC1		MAZ
	HNF4A		HMG20B
	NFRKB
	NRF1
	TFAP2D
	ZNF250
	ZNF326
	TFCP2
