# Supplementary material for: SP3-induced Timeless transcription contributes to cell growth of lung adenocarcinoma cells
Source: PLoS One. 2024 Feb 14;19(2):e0298295. doi: 10.1371/journal.pone.0298295 (PMC10866488; doi:10.1371/journal.pone.0298295)
Supplement: S4 Table — (XLSX) [file pone.0298295.s006.xlsx]

## Sheet: Sheet1
S4 Table. The identified TFs in F1, F2, F3, F4 and F5 fragments.
F1	F2	F3	F4	F5
ZBED6	ZKSCAN1		GATA6	ZNF691
ZNF362	SP3		MECP2	USF2
MAFG	HMGXB4		ZNF384	MAFG
MTA1	NRF1		NFIA	ELF1
L3MBTL3	THYN1		MAZ	ZNF362
	MECP2		UBP1	RREB1
	BHLHE40		FOXJ3	MTA1
	MAZ		TADA2B	HBP1
	UBP1		KLF5	HMG20B
	ZNF384		BHLHE40
	KLF5		THYN1
	NFIA
